# Supplementary material for: Loss of ST8Sia6 mediated α-2,8-linked di-sialylation enhances T cell-dependent antibody responses and promotes autoimmunity in aged mice
Source: Front Immunol. 2026 Jul 2;17:1874115. doi: 10.3389/fimmu.2026.1874115 (PMC13372644; doi:10.3389/fimmu.2026.1874115)
Supplement: Supplementary file 1 [file Table1.xlsx]

## Sheet: processed data
Protein names	Gene names	Fasta headers	Number of proteins	Peptides	Peptides CD4-TCs_Casd1xLck	Peptides CD4-TCs_ST8Sia6-KO	Peptides CD4-TCs_WT	Peptides PCs_Casd1xMb1	Peptides PCs_ST8Sia6-KO	Peptides PCs_WT	Mol. weight [kDa]	Intensity	Intensity CD4-TCs_Casd1xLck	Intensity CD4-TCs_ST8Sia6-KO	Intensity CD4-TCs_WT	Intensity PCs_Casd1xMb1	Intensity PCs_ST8Sia6-KO	Intensity PCs_WT
Myosin-9	Myh9	sp|Q8VDD5|MYH9_MOUSE Myosin-9 OS=Mus musculus OX=10090 GN=Myh9 PE=1 SV=4;tr|Q3UFT0|Q3UFT0_MOUSE Myosin tail domain-containing protein (Fragment) OS=Mus musculus OX=10090 GN=Myh9 PE=2 SV=1	22	81	10	52	68	0	0	7	226.37	338450000	2279900	114680000	215450000	0	0	6034700
Desmoplakin	Dsp	sp|E9Q557|DESP_MOUSE Desmoplakin OS=Mus musculus OX=10090 GN=Dsp PE=1 SV=1;tr|E9PZW0|E9PZW0_MOUSE Desmoplakin OS=Mus musculus OX=10090 GN=Dsp PE=1 SV=1	4	25	5	2	23	2	3	3	332.91	51737000	340250	413850	48166000	1537700	433940	844840
Golgi apparatus protein 1	Glg1	tr|Q53WR6|Q53WR6_MOUSE Golgi apparatus protein 1 OS=Mus musculus OX=10090 GN=Glg1 PE=1 SV=1;sp|Q61543|GSLG1_MOUSE Golgi apparatus protein 1 OS=Mus musculus OX=10090 GN=Glg1 PE=1 SV=1;tr|F8WHM5|F8WHM5_MOUSE Golgi apparatus protein 1 (Fragment) OS=Mus muscul	7	29	0	11	22	0	4	17	133.73	143230000	0	11089000	43411000	0	2143200	86588000
Vimentin	Vim	tr|Q5FWJ3|Q5FWJ3_MOUSE Vimentin OS=Mus musculus OX=10090 GN=Vim PE=1 SV=1;sp|P20152|VIME_MOUSE Vimentin OS=Mus musculus OX=10090 GN=Vim PE=1 SV=3;tr|Q3U6S1|Q3U6S1_MOUSE IF rod domain-containing protein OS=Mus musculus OX=10090 GN=Vim PE=2 SV=1;tr|Q3TFD9|Q3	21	27	0	8	22	2	2	8	53.687	82376000	0	9198500	63146000	0	0	10032000
Protein-tyrosine-phosphatase;Receptor-type tyrosine-protein phosphatase C	Ptprc	tr|S4R1M0|S4R1M0_MOUSE protein-tyrosine-phosphatase OS=Mus musculus OX=10090 GN=Ptprc PE=1 SV=1;sp|P06800|PTPRC_MOUSE Receptor-type tyrosine-protein phosphatase C OS=Mus musculus OX=10090 GN=Ptprc PE=1 SV=4;tr|Q3U382|Q3U382_MOUSE protein-tyrosine-phosphata	8	17	0	2	15	0	0	5	128.57	87123000	0	605780	71350000	0	0	15168000
Actin, cytoplasmic 1;Actin, cytoplasmic 1, N-terminally processed	Actb;Actg1	sp|P60710|ACTB_MOUSE Actin, cytoplasmic 1 OS=Mus musculus OX=10090 GN=Actb PE=1 SV=1;tr|B2RRX1|B2RRX1_MOUSE Actin, beta OS=Mus musculus OX=10090 GN=Actb PE=2 SV=1;tr|Q3U5R4|Q3U5R4_MOUSE Actin, cytoplasmic 1 OS=Mus musculus OX=10090 GN=Actb PE=2 SV=1;tr|Q3U	28	17	12	12	14	10	7	10	41.736	1.6503e+09	103300000	315380000	486580000	227200000	211920000	305870000
Actin, cytoplasmic 2;Actin, cytoplasmic 2, N-terminally processed	Actg1	tr|Q4KL81|Q4KL81_MOUSE Actin, gamma, cytoplasmic 1 OS=Mus musculus OX=10090 GN=Actg1 PE=2 SV=1;sp|P63260|ACTG_MOUSE Actin, cytoplasmic 2 OS=Mus musculus OX=10090 GN=Actg1 PE=1 SV=1;tr|Q3TSB7|Q3TSB7_MOUSE ACTG protein OS=Mus musculus OX=10090 GN=Actg1 PE=2	6	17	12	12	14	10	7	9	41.792	5072900	0	2084200	2988700	0	0	0
	Actb	tr|Q3UBP6|Q3UBP6_MOUSE Actin, cytoplasmic 1 OS=Mus musculus OX=10090 GN=Actb PE=2 SV=1;tr|Q3UBQ4|Q3UBQ4_MOUSE Actin, cytoplasmic 1 OS=Mus musculus OX=10090 GN=Actb PE=2 SV=1	2	16	10	10	13	10	7	9	41.768	28265000	0	0	6674800	5151100	6966400	9472400
	Actg1	tr|Q9QZ83|Q9QZ83_MOUSE Gamma actin-like protein OS=Mus musculus OX=10090 GN=Actg1 PE=2 SV=1	1	14	10	9	11	8	6	9	43.6	24750000	1167400	5787900	14274000	1053100	1139800	1327900
Actin, alpha cardiac muscle 1;Actin, alpha skeletal muscle;Actin, aortic smooth muscle;Actin, gamma-enteric smooth muscle	Actc1;Acta1;Acta2;Actg2	sp|P68033|ACTC_MOUSE Actin, alpha cardiac muscle 1 OS=Mus musculus OX=10090 GN=Actc1 PE=1 SV=1;sp|P68134|ACTS_MOUSE Actin, alpha skeletal muscle OS=Mus musculus OX=10090 GN=Acta1 PE=1 SV=1;tr|Q3TG92|Q3TG92_MOUSE ACTC protein OS=Mus musculus OX=10090 GN=Act	20	13	8	8	11	8	6	7	42.019	0	0	0	0	0	0	0
Tubulin alpha-3 chain;Tubulin alpha-8 chain	Tuba3a;Tuba8	tr|Q5FW91|Q5FW91_MOUSE Tubulin alpha chain OS=Mus musculus OX=10090 GN=Tuba3a PE=1 SV=1;sp|P05214|TBA3_MOUSE Tubulin alpha-3 chain OS=Mus musculus OX=10090 GN=Tuba3a PE=1 SV=1;tr|Q9D9Y2|Q9D9Y2_MOUSE Tubulin alpha-3 chain OS=Mus musculus OX=10090 PE=2 SV=1;	5	14	8	8	10	10	12	12	49.959	1.6019e+09	76804000	58674000	140770000	388170000	444680000	492790000
Tubulin alpha-1A chain;Tubulin alpha-1C chain;Tubulin alpha-1B chain	Tuba1a;Tuba1c;Tuba1b	sp|P68369|TBA1A_MOUSE Tubulin alpha-1A chain OS=Mus musculus OX=10090 GN=Tuba1a PE=1 SV=1;tr|Q52L87|Q52L87_MOUSE Tubulin alpha chain OS=Mus musculus OX=10090 GN=Tuba1c PE=1 SV=1;tr|Q3TIZ0|Q3TIZ0_MOUSE Tubulin alpha chain OS=Mus musculus OX=10090 GN=Tuba1c	8	14	8	7	10	10	13	12	50.135	15582000	0	886820	2143900	3011500	3913000	5627100
Nucleobindin-1	Nucb1	tr|Q8BRD3|Q8BRD3_MOUSE EF-hand domain-containing protein OS=Mus musculus OX=10090 GN=Nucb1 PE=2 SV=1;sp|Q02819|NUCB1_MOUSE Nucleobindin-1 OS=Mus musculus OX=10090 GN=Nucb1 PE=1 SV=2;tr|A0A1C7CYU3|A0A1C7CYU3_MOUSE Nucleobindin 1 OS=Mus musculus OX=10090 GN=	8	14	0	1	9	0	1	11	53.457	56434000	0	0	10555000	0	0	45879000
Clathrin heavy chain;Clathrin heavy chain 1	Cltc;mKIAA0034	tr|Q5SXR6|Q5SXR6_MOUSE Clathrin heavy chain OS=Mus musculus OX=10090 GN=Cltc PE=1 SV=1;tr|Q80U89|Q80U89_MOUSE MKIAA0034 protein (Fragment) OS=Mus musculus OX=10090 GN=mKIAA0034 PE=3 SV=2;sp|Q68FD5|CLH1_MOUSE Clathrin heavy chain 1 OS=Mus musculus OX=10090	10	11	1	1	9	0	0	2	191.98	3719000	0	321650	2172200	0	0	1225100
Alpha-mannosidase 2	Man2a1	sp|P27046|MA2A1_MOUSE Alpha-mannosidase 2 OS=Mus musculus OX=10090 GN=Man2a1 PE=1 SV=2	3	10	0	2	9	0	1	3	131.63	19215000	0	680860	9122600	0	2518100	6893900
Junction plakoglobin	Jup	sp|Q02257|PLAK_MOUSE Junction plakoglobin OS=Mus musculus OX=10090 GN=Jup PE=1 SV=3	1	10	2	1	9	1	0	1	81.8	26172000	1593400	387020	22348000	1064500	0	779590
Tubulin beta-4B chain	Tubb4b	sp|P68372|TBB4B_MOUSE Tubulin beta-4B chain OS=Mus musculus OX=10090 GN=Tubb4b PE=1 SV=1;tr|Q9DCR1|Q9DCR1_MOUSE Uncharacterized protein (Fragment) OS=Mus musculus OX=10090 GN=Tubb4b PE=2 SV=2;tr|Q9CVR0|Q9CVR0_MOUSE Tubulin beta chain (Fragment) OS=Mus musc	6	16	7	6	8	9	14	13	49.83	556370000	8853500	16109000	49976000	127920000	184460000	169050000
Tubulin beta-4A chain	Tubb4a	sp|Q9D6F9|TBB4A_MOUSE Tubulin beta-4A chain OS=Mus musculus OX=10090 GN=Tubb4a PE=1 SV=3	1	13	8	6	8	10	12	10	49.585	9284100	715510	848170	1889300	1684100	4147100	0
		tr|A0A4E9FT70|A0A4E9FT70_MOUSE IgG3 (Fragment) OS=Mus musculus OX=10090 GN=IGHG3 PE=4 SV=1	1	11	7	7	8	10	11	8	41.215	8.2981e+09	732850000	563530000	675840000	2278200000	2370100000	1.6776e+09
		tr|A0A2R8VHP3|A0A2R8VHP3_MOUSE Predicted pseudogene 5478 OS=Mus musculus OX=10090 GN=Gm5478 PE=1 SV=1	1	9	7	4	8	3	4	5	57.919	10982000	972100	0	10010000	0	0	0
Heat shock protein HSP 90-beta	Hsp90ab1	tr|Q71LX8|Q71LX8_MOUSE Heat shock protein 84b OS=Mus musculus OX=10090 GN=Hsp90ab1 PE=1 SV=1;sp|P11499|HS90B_MOUSE Heat shock protein HSP 90-beta OS=Mus musculus OX=10090 GN=Hsp90ab1 PE=1 SV=3	8	18	8	5	7	5	8	5	83.28	382140000	32625000	15236000	9503400	104970000	187180000	32621000
Tubulin beta-5 chain	Tubb5	sp|P99024|TBB5_MOUSE Tubulin beta-5 chain OS=Mus musculus OX=10090 GN=Tubb5 PE=1 SV=1	2	14	6	7	7	7	11	10	49.67	71508000	3458200	1574100	4772700	16711000	26450000	18542000
Tubulin alpha-4A chain	Tuba4a	tr|A0A0A0MQA5|A0A0A0MQA5_MOUSE Tubulin alpha chain (Fragment) OS=Mus musculus OX=10090 GN=Tuba4a PE=1 SV=1;sp|P68368|TBA4A_MOUSE Tubulin alpha-4A chain OS=Mus musculus OX=10090 GN=Tuba4a PE=1 SV=1	6	10	5	5	7	7	9	7	52.793	0	0	0	0	0	0	0
		tr|A0A4E9G461|A0A4E9G461_MOUSE IgG2 (Fragment) OS=Mus musculus OX=10090 GN=IGHG2 PE=4 SV=1	1	10	7	7	7	10	10	7	35.813	473810000	35442000	11056000	67325000	125910000	119190000	114890000
Elongation factor 1-alpha;Elongation factor 1-alpha 1;Elongation factor 1-alpha 2	Eef1a1;Eef1a2	tr|Q58E64|Q58E64_MOUSE Elongation factor 1-alpha OS=Mus musculus OX=10090 GN=Eef1a1 PE=1 SV=1;tr|Q3UA81|Q3UA81_MOUSE Elongation factor 1-alpha OS=Mus musculus OX=10090 GN=Eef1a1 PE=2 SV=1;tr|Q3TII3|Q3TII3_MOUSE Elongation factor 1-alpha OS=Mus musculus OX=	8	8	4	4	7	3	3	4	50.113	309680000	1456000	16331000	27491000	83208000	75375000	105820000
Tubulin beta-3 chain	Tubb3	sp|Q9ERD7|TBB3_MOUSE Tubulin beta-3 chain OS=Mus musculus OX=10090 GN=Tubb3 PE=1 SV=1;tr|Q9CRT0|Q9CRT0_MOUSE Tubulin/FtsZ 2-layer sandwich domain-containing protein (Fragment) OS=Mus musculus OX=10090 GN=Tubb3 PE=2 SV=1	2	13	7	6	6	9	11	10	50.418	3810900	0	0	0	799820	381210	2629900
Filamin-A	Flna	tr|B7FAV1|B7FAV1_MOUSE Filamin, alpha (Fragment) OS=Mus musculus OX=10090 GN=Flna PE=1 SV=1;tr|B9EKP5|B9EKP5_MOUSE Filamin, alpha OS=Mus musculus OX=10090 GN=Flna PE=2 SV=1;tr|B7FAU9|B7FAU9_MOUSE Filamin, alpha OS=Mus musculus OX=10090 GN=Flna PE=1 SV=1;sp	12	12	1	7	6	0	0	0	274.63	5215100	118880	2289000	2807200	0	0	0
Keratin, type II cytoskeletal 2 oral	Krt76	sp|Q3UV17|K22O_MOUSE Keratin, type II cytoskeletal 2 oral OS=Mus musculus OX=10090 GN=Krt76 PE=1 SV=1	1	9	6	5	6	6	7	8	62.844	2261400000	58313000	408970	388670000	809540000	384150000	620300000
Alpha-enolase	Eno1;EG433182	sp|P17182|ENOA_MOUSE Alpha-enolase OS=Mus musculus OX=10090 GN=Eno1 PE=1 SV=3;tr|Q5FW97|Q5FW97_MOUSE phosphopyruvate hydratase OS=Mus musculus OX=10090 GN=EG433182 PE=1 SV=1;tr|Q6PHC1|Q6PHC1_MOUSE phosphopyruvate hydratase OS=Mus musculus OX=10090 GN=Eno1	21	7	0	1	6	0	0	0	47.14	5884600	0	0	5884600	0	0	0
Heat shock protein HSP 90-alpha	Hsp90aa1	tr|A0PJ91|A0PJ91_MOUSE Hsp90aa1 protein (Fragment) OS=Mus musculus OX=10090 GN=Hsp90aa1 PE=2 SV=1;tr|Q80Y52|Q80Y52_MOUSE Heat shock protein 90, alpha (Cytosolic), class A member 1 OS=Mus musculus OX=10090 GN=Hsp90aa1 PE=1 SV=2;sp|P07901|HS90A_MOUSE Heat sh	13	14	8	4	5	6	7	5	65.893	344470000	13942000	0	3119100	109040000	141300000	77060000
Tubulin beta-2B chain;Tubulin beta-2A chain	Tubb2b;Tubb2a	tr|B2RSN3|B2RSN3_MOUSE Tubulin beta chain OS=Mus musculus OX=10090 GN=Tubb2b PE=1 SV=1;sp|Q9CWF2|TBB2B_MOUSE Tubulin beta-2B chain OS=Mus musculus OX=10090 GN=Tubb2b PE=1 SV=1;sp|Q7TMM9|TBB2A_MOUSE Tubulin beta-2A chain OS=Mus musculus OX=10090 GN=Tubb2a P	5	14	6	7	5	7	11	11	49.953	30174000	1297200	1196700	0	12902000	0	14778000
Annexin;Annexin A2	Anxa2	tr|B0V2N7|B0V2N7_MOUSE Annexin (Fragment) OS=Mus musculus OX=10090 GN=Anxa2 PE=1 SV=1;tr|Q9CZI7|Q9CZI7_MOUSE Annexin OS=Mus musculus OX=10090 GN=Anxa2 PE=2 SV=1;tr|Q542G9|Q542G9_MOUSE Annexin OS=Mus musculus OX=10090 GN=Anxa2 PE=1 SV=1;sp|P07356|ANXA2_MOUS	8	6	2	1	5	1	0	1	21.856	4592700	254470	309610	3340800	407520	0	280350
	Krt77	tr|Q4L0E7|Q4L0E7_MOUSE Type II cytokeratin Kb39 (Fragment) OS=Mus musculus OX=10090 GN=Krt77 PE=2 SV=1;tr|Q678L1|Q678L1_MOUSE Keratin 1b (Fragment) OS=Mus musculus OX=10090 GN=Krt77 PE=2 SV=1	2	6	4	3	5	3	2	3	25.801	1524700	0	0	1106900	0	0	417710
Pyruvate kinase PKM	Pkm	sp|P52480|KPYM_MOUSE Pyruvate kinase PKM OS=Mus musculus OX=10090 GN=Pkm PE=1 SV=4;tr|A0A1L1SUV0|A0A1L1SUV0_MOUSE pyruvate kinase (Fragment) OS=Mus musculus OX=10090 GN=Pkm PE=1 SV=1;tr|A0A1L1SSN6|A0A1L1SSN6_MOUSE pyruvate kinase (Fragment) OS=Mus musculus	8	5	0	0	5	0	0	0	57.844	1847700	0	0	1847700	0	0	0
ATP synthase subunit alpha, mitochondrial;ATP synthase subunit alpha	Atp5a1	sp|Q03265|ATPA_MOUSE ATP synthase subunit alpha, mitochondrial OS=Mus musculus OX=10090 GN=Atp5f1a PE=1 SV=1;tr|D3Z6F5|D3Z6F5_MOUSE ATP synthase subunit alpha OS=Mus musculus OX=10090 GN=Atp5a1 PE=1 SV=1	4	8	1	3	4	1	0	0	59.752	1968100	0	0	1123400	844640	0	0
Beta-actin-like protein 2	Actbl2	sp|Q8BFZ3|ACTBL_MOUSE Beta-actin-like protein 2 OS=Mus musculus OX=10090 GN=Actbl2 PE=1 SV=1	1	6	4	3	4	2	1	2	42.004	70564000	3057800	26084000	39131000	2291300	0	0
Non-specific protein-tyrosine kinase;Proto-oncogene tyrosine-protein kinase LCK	Lck	tr|E9Q696|E9Q696_MOUSE Tyrosine-protein kinase OS=Mus musculus OX=10090 GN=Lck PE=1 SV=1;sp|P06240|LCK_MOUSE Proto-oncogene tyrosine-protein kinase LCK OS=Mus musculus OX=10090 GN=Lck PE=1 SV=4;tr|Q3TLX4|Q3TLX4_MOUSE non-specific protein-tyrosine kinase (F	5	5	0	3	4	0	0	0	59.002	8437800	0	3306500	5131400	0	0	0
CD44 antigen	Cd44	tr|Q3UNN2|Q3UNN2_MOUSE CD44 antigen OS=Mus musculus OX=10090 GN=Cd44 PE=2 SV=1;tr|Q3U8S1|Q3U8S1_MOUSE CD44 antigen OS=Mus musculus OX=10090 GN=Cd44 PE=1 SV=1;tr|Q3U468|Q3U468_MOUSE CD44 antigen OS=Mus musculus OX=10090 GN=Cd44 PE=2 SV=1;tr|A2APM5|A2APM5_MO	12	4	0	1	4	0	0	1	40.247	6797200	0	764970	3901100	0	0	2131100
Coronin;Coronin-1A	Coro1a	tr|Q3U9K3|Q3U9K3_MOUSE Coronin OS=Mus musculus OX=10090 GN=Coro1a PE=2 SV=1;tr|Q3U232|Q3U232_MOUSE Coronin OS=Mus musculus OX=10090 GN=Coro1a PE=2 SV=1;tr|Q3U1N0|Q3U1N0_MOUSE Coronin OS=Mus musculus OX=10090 GN=Coro1a PE=1 SV=1;tr|Q3T9L1|Q3T9L1_MOUSE Coron	10	4	0	1	4	0	0	0	50.962	11020000	0	638330	10382000	0	0	0
Histone H1.4	Hist1h1e	sp|P43274|H14_MOUSE Histone H1.4 OS=Mus musculus OX=10090 GN=H1-4 PE=1 SV=2	1	4	0	2	4	0	0	0	21.977	4903700	0	1091700	3812000	0	0	0
Leukosialin	Spn	tr|A0A0U1RNN5|A0A0U1RNN5_MOUSE Sialophorin (Fragment) OS=Mus musculus OX=10090 GN=Spn PE=1 SV=1;tr|Q544C5|Q544C5_MOUSE Sialophorin OS=Mus musculus OX=10090 GN=Spn PE=1 SV=1;sp|P15702|LEUK_MOUSE Leukosialin OS=Mus musculus OX=10090 GN=Spn PE=1 SV=1	3	4	0	0	3	0	0	1	14.547	8001900	0	0	7271300	0	0	730600
Non-specific protein-tyrosine kinase;Tyrosine-protein kinase Fyn;Tyrosine-protein kinase Yes	Fyn;Yes1	tr|D3YZ57|D3YZ57_MOUSE Tyrosine-protein kinase OS=Mus musculus OX=10090 GN=Fyn PE=1 SV=1;sp|P39688|FYN_MOUSE Tyrosine-protein kinase Fyn OS=Mus musculus OX=10090 GN=Fyn PE=1 SV=4;tr|Q8CBP1|Q8CBP1_MOUSE Tyrosine-protein kinase OS=Mus musculus OX=10090 GN=Ye	10	4	0	2	3	0	0	0	54.426	647070	0	647070	0	0	0	0
Lymphocyte-specific protein 1	Lsp1	tr|A2A6J4|A2A6J4_MOUSE Lymphocyte specific 1 OS=Mus musculus OX=10090 GN=Lsp1 PE=1 SV=1;tr|A2A6J7|A2A6J7_MOUSE Lymphocyte specific 1 OS=Mus musculus OX=10090 GN=Lsp1 PE=1 SV=1;sp|P19973|LSP1_MOUSE Lymphocyte-specific protein 1 OS=Mus musculus OX=10090 GN=L	3	3	1	1	3	0	0	0	35.763	3094400	0	1238300	1856200	0	0	0
Lamin-B1	Lmnb1	sp|P14733|LMNB1_MOUSE Lamin-B1 OS=Mus musculus OX=10090 GN=Lmnb1 PE=1 SV=3;tr|Q8C553|Q8C553_MOUSE IF rod domain-containing protein (Fragment) OS=Mus musculus OX=10090 GN=Lmnb1 PE=2 SV=1	6	3	0	0	3	0	0	0	66.785	373900	0	0	373900	0	0	0
Histone H1.5	Hist1h1b	tr|Q1WWK3|Q1WWK3_MOUSE Hist1h1b protein (Fragment) OS=Mus musculus OX=10090 GN=H1f5 PE=2 SV=1;sp|P43276|H15_MOUSE Histone H1.5 OS=Mus musculus OX=10090 GN=H1-5 PE=1 SV=2	2	3	0	1	3	0	0	1	22.445	1991100	0	847160	895200	0	0	248710
Neuropilin-1	Nrp1	tr|Q3UFP7|Q3UFP7_MOUSE Neuropilin (Fragment) OS=Mus musculus OX=10090 GN=Nrp1 PE=2 SV=1;tr|Q3UQY7|Q3UQY7_MOUSE Neuropilin (Fragment) OS=Mus musculus OX=10090 GN=Nrp1 PE=2 SV=1;sp|P97333|NRP1_MOUSE Neuropilin-1 OS=Mus musculus OX=10090 GN=Nrp1 PE=1 SV=2	3	3	0	0	3	0	0	0	93.594	1739600	0	0	1739600	0	0	0
Plakophilin-1	Pkp1	sp|P97350|PKP1_MOUSE Plakophilin-1 OS=Mus musculus OX=10090 GN=Pkp1 PE=1 SV=1	1	3	0	0	3	0	0	0	80.895	2561500	0	0	2561500	0	0	0
Plastin-2	Lcp1	tr|Q3U9M7|Q3U9M7_MOUSE Plastin-2 OS=Mus musculus OX=10090 GN=Lcp1 PE=2 SV=1;tr|Q3U6Z1|Q3U6Z1_MOUSE Plastin-2 OS=Mus musculus OX=10090 GN=Lcp1 PE=2 SV=1;tr|Q3U6N7|Q3U6N7_MOUSE Plastin-2 OS=Mus musculus OX=10090 GN=Lcp1 PE=2 SV=1;tr|Q3TJX0|Q3TJX0_MOUSE Plast	9	3	0	0	3	0	0	0	70.191	527200	0	0	527200	0	0	0
Putative sodium-coupled neutral amino acid transporter 10	Slc38a10	tr|J3QNE8|J3QNE8_MOUSE Solute carrier family 38, member 10 OS=Mus musculus OX=10090 GN=Slc38a10 PE=1 SV=1;sp|Q5I012|S38AA_MOUSE Putative sodium-coupled neutral amino acid transporter 10 OS=Mus musculus OX=10090 GN=Slc38a10 PE=1 SV=2;tr|Q99JV6|Q99JV6_MOUSE	5	5	0	0	2	0	0	3	117.14	2606500	0	0	938410	0	0	1668100
Histone H1.2	Hist1h1c;Hist1h1d	tr|Q5SZA3|Q5SZA3_MOUSE Histone cluster 1, H1c OS=Mus musculus OX=10090 GN=H1f2 PE=1 SV=1;sp|P15864|H12_MOUSE Histone H1.2 OS=Mus musculus OX=10090 GN=H1-2 PE=1 SV=2;tr|Q3UXH2|Q3UXH2_MOUSE H15 domain-containing protein (Fragment) OS=Mus musculus OX=10090 GN	6	5	1	4	2	0	0	0	21.266	22945000	934380	9771000	12239000	0	0	0
Polyubiquitin-C;Ubiquitin;Ubiquitin-related 1;Ubiquitin-related 2;Ubiquitin-40S ribosomal protein S27a;Ubiquitin;40S ribosomal protein S27a;Polyubiquitin-B;Ubiquitin;Ubiquitin-60S ribosomal protein L40;Ubiquitin;60S ribosomal protein L40	Ubc;Ubb;Kxd1;Rps27a;Gm1821;Uba52;Gm8797	sp|P0CG50|UBC_MOUSE Polyubiquitin-C OS=Mus musculus OX=10090 GN=Ubc PE=1 SV=2;tr|A5JUZ1|A5JUZ1_MOUSE Ubiqutin subunit 1 (Fragment) OS=Mus musculus OX=10090 GN=Ubc PE=2 SV=1;tr|Q8VC46|Q8VC46_MOUSE Ubc protein OS=Mus musculus OX=10090 GN=Ubc PE=2 SV=1;tr|Q92	21	3	1	1	2	2	1	2	82.549	41871000	652790	1198700	6124000	11382000	7763700	14749000
Spectrin alpha chain, non-erythrocytic 1	Sptan1	tr|Q3URW8|Q3URW8_MOUSE Spectrin alpha chain, non-erythrocytic 1 (Fragment) OS=Mus musculus OX=10090 GN=Sptan1 PE=2 SV=1;tr|Q3V1V5|Q3V1V5_MOUSE Spectrin alpha chain, non-erythrocytic 1 (Fragment) OS=Mus musculus OX=10090 GN=Sptan1 PE=2 SV=1;tr|B7ZWK3|B7ZWK3	11	3	0	2	2	0	0	0	97.905	812640	0	528920	283720	0	0	0
60S ribosomal protein L3	Rpl3	tr|Q3UB90|Q3UB90_MOUSE 60S ribosomal protein L3 OS=Mus musculus OX=10090 GN=Rpl3 PE=2 SV=1;tr|Q3UB67|Q3UB67_MOUSE 60S ribosomal protein L3 OS=Mus musculus OX=10090 GN=Rpl3 PE=2 SV=1;tr|Q3UB15|Q3UB15_MOUSE 60S ribosomal protein L3 OS=Mus musculus OX=10090 G	8	3	0	1	2	0	0	0	46.079	1287300	0	0	1287300	0	0	0
Actin-related protein 3	Actr3	tr|Q3ULF7|Q3ULF7_MOUSE Uncharacterized protein OS=Mus musculus OX=10090 GN=Actr3 PE=1 SV=1;tr|Q3TWJ4|Q3TWJ4_MOUSE Uncharacterized protein OS=Mus musculus OX=10090 GN=Actr3 PE=2 SV=1;tr|Q3TGW0|Q3TGW0_MOUSE Uncharacterized protein OS=Mus musculus OX=10090 GN	11	3	0	1	2	0	0	0	47.357	1174300	0	0	1174300	0	0	0
Heterogeneous nuclear ribonucleoprotein F;Heterogeneous nuclear ribonucleoprotein F, N-terminally processed	Hnrnpf	sp|Q9Z2X1|HNRPF_MOUSE Heterogeneous nuclear ribonucleoprotein F OS=Mus musculus OX=10090 GN=Hnrnpf PE=1 SV=3;tr|J3QMT0|J3QMT0_MOUSE Heterogeneous nuclear ribonucleoprotein F (Fragment) OS=Mus musculus OX=10090 GN=Hnrnpf PE=1 SV=8;tr|J3QM80|J3QM80_MOUSE Het	11	3	0	2	2	0	0	0	45.729	1247500	0	611810	635720	0	0	0
14-3-3 protein zeta/delta	Ywhaz	tr|D3YXF4|D3YXF4_MOUSE Tyrosine 3-monooxygenase/tryptophan 5-monooxygenase activation protein, zeta polypeptide (Fragment) OS=Mus musculus OX=10090 GN=Ywhaz PE=1 SV=8;tr|D3YXN6|D3YXN6_MOUSE Tyrosine 3-monooxygenase/tryptophan 5-monooxygenase activation pro	6	2	0	0	2	0	0	1	5.0016	994110	0	0	859110	0	0	135000
Desmoglein-4	Dsg4	tr|Q330Q3|Q330Q3_MOUSE Desmoglein 4 (Fragment) OS=Mus musculus OX=10090 GN=Dsg4 PE=2 SV=1;tr|A1IGX7|A1IGX7_MOUSE Desmoglein4 OS=Mus musculus OX=10090 GN=Dsg4 PE=2 SV=1;sp|Q7TMD7|DSG4_MOUSE Desmoglein-4 OS=Mus musculus OX=10090 GN=Dsg4 PE=1 SV=1	3	2	0	0	2	0	0	0	45.369	471100	0	0	471100	0	0	0
Integrin beta;Integrin beta-2	Itgb2	tr|M0QWA7|M0QWA7_MOUSE Integrin beta OS=Mus musculus OX=10090 GN=Itgb2 PE=1 SV=1;tr|Q542I8|Q542I8_MOUSE Integrin beta OS=Mus musculus OX=10090 GN=Itgb2 PE=1 SV=1;sp|P11835|ITB2_MOUSE Integrin beta-2 OS=Mus musculus OX=10090 GN=Itgb2 PE=1 SV=2	3	2	0	0	2	0	0	0	53.042	0	0	0	0	0	0	0
Receptor-type tyrosine-protein phosphatase alpha;Receptor-type tyrosine-protein phosphatase	Ptpra	sp|P18052|PTPRA_MOUSE Receptor-type tyrosine-protein phosphatase alpha OS=Mus musculus OX=10090 GN=Ptpra PE=1 SV=3;tr|Q91V35|Q91V35_MOUSE Receptor-type tyrosine-protein phosphatase alpha OS=Mus musculus OX=10090 GN=Ptpra PE=1 SV=1;tr|A0A2R8VHH6|A0A2R8VHH6_	3	2	0	0	2	0	0	0	93.696	458060	0	0	458060	0	0	0
Histone H1.1	Hist1h1a	sp|P43275|H11_MOUSE Histone H1.1 OS=Mus musculus OX=10090 GN=H1-1 PE=1 SV=2	1	2	0	1	2	0	0	0	21.785	0	0	0	0	0	0	0
Aspartate--tRNA ligase, cytoplasmic	Dars	tr|Q8BK18|Q8BK18_MOUSE Aspartate--tRNA ligase, cytoplasmic OS=Mus musculus OX=10090 GN=Dars PE=2 SV=1;tr|Q3UJQ3|Q3UJQ3_MOUSE Aspartate--tRNA ligase, cytoplasmic OS=Mus musculus OX=10090 GN=Dars PE=2 SV=1;tr|Q3TMC5|Q3TMC5_MOUSE Aspartate--tRNA ligase, cytop	5	2	0	0	2	0	0	1	57.147	0	0	0	0	0	0	0
Lamin-B receptor	Lbr	sp|Q3U9G9|LBR_MOUSE Delta(14)-sterol reductase LBR OS=Mus musculus OX=10090 GN=Lbr PE=1 SV=2;tr|A0A0A6YY12|A0A0A6YY12_MOUSE Lamin B receptor (Fragment) OS=Mus musculus OX=10090 GN=Lbr PE=1 SV=1	2	2	0	0	2	0	0	0	71.439	0	0	0	0	0	0	0
RNA-binding protein 27	Rbm27	sp|Q5SFM8|RBM27_MOUSE RNA-binding protein 27 OS=Mus musculus OX=10090 GN=Rbm27 PE=1 SV=3	1	2	1	1	2	0	0	0	118.55	1269100	0	0	1269100	0	0	0
WD repeat-containing protein 1	Wdr1	tr|Q80ZI9|Q80ZI9_MOUSE WD repeat domain 1 (Fragment) OS=Mus musculus OX=10090 GN=Wdr1 PE=2 SV=1;tr|Q3TE06|Q3TE06_MOUSE Uncharacterized protein (Fragment) OS=Mus musculus OX=10090 GN=Wdr1 PE=2 SV=1;tr|Q9DC08|Q9DC08_MOUSE Uncharacterized protein OS=Mus muscu	8	2	0	0	2	0	0	0	72.113	0	0	0	0	0	0	0
Beta-galactoside alpha-2,6-sialyltransferase 1	St6gal1	sp|Q64685|SIAT1_MOUSE Beta-galactoside alpha-2,6-sialyltransferase 1 OS=Mus musculus OX=10090 GN=St6gal1 PE=1 SV=2	3	8	0	0	1	0	1	6	46.585	64448000	0	0	502510	0	2562600	61383000
Endoplasmin	Hsp90b1	tr|Q91V38|Q91V38_MOUSE Heat shock protein 90, beta (Grp94), member 1 OS=Mus musculus OX=10090 GN=Hsp90b1 PE=2 SV=1;tr|Q3UBU0|Q3UBU0_MOUSE Histidine kinase/HSP90-like ATPase domain-containing protein OS=Mus musculus OX=10090 GN=Hsp90b1 PE=2 SV=1;tr|Q3UAD6|Q	8	6	0	0	1	3	2	2	92.489	12444000	0	0	0	5921000	3982900	2540100
Histone H4	Hist2h4;Hist1h4a	tr|B2RTM0|B2RTM0_MOUSE Histone H4 OS=Mus musculus OX=10090 GN=Hist2h4 PE=1 SV=1;sp|P62806|H4_MOUSE Histone H4 OS=Mus musculus OX=10090 GN=H4c1 PE=1 SV=2;tr|Q6B822|Q6B822_MOUSE Histone H4 (Fragment) OS=Mus musculus OX=10090 PE=3 SV=1;tr|Q61667|Q61667_MOUSE	4	3	0	0	1	0	1	2	11.367	7848900	0	0	1614500	0	1265800	4968500
Beta-1,4-galactosyltransferase 1;Lactose synthase A protein;N-acetyllactosamine synthase;Beta-N-acetylglucosaminylglycopeptide beta-1,4-galactosyltransferase;Beta-N-acetylglucosaminyl-glycolipid beta-1,4-galactosyltransferase;Processed beta-1,4-galactosyltransferase 1	B4galt1	tr|Q3TJS1|Q3TJS1_MOUSE Beta-1,4-galactosyltransferase OS=Mus musculus OX=10090 GN=B4galt1 PE=2 SV=1;tr|Q3U478|Q3U478_MOUSE Beta-1,4-galactosyltransferase OS=Mus musculus OX=10090 GN=B4galt1 PE=2 SV=1;sp|P15535|B4GT1_MOUSE Beta-1,4-galactosyltransferase 1 O	4	3	0	0	1	0	0	2	42.959	6045100	0	0	0	0	0	6045100
Protein disulfide-isomerase A3	Pdia3	sp|P27773|PDIA3_MOUSE Protein disulfide-isomerase A3 OS=Mus musculus OX=10090 GN=Pdia3 PE=1 SV=2	1	3	0	0	1	0	0	2	56.678	3254000	0	0	652150	0	0	2601800
26S protease regulatory subunit 7	Psmc2	tr|Q3UIH5|Q3UIH5_MOUSE AAA+ ATPase domain-containing protein OS=Mus musculus OX=10090 GN=Psmc2 PE=2 SV=1;tr|Q3U5V3|Q3U5V3_MOUSE AAA+ ATPase domain-containing protein OS=Mus musculus OX=10090 GN=Psmc2 PE=2 SV=1;tr|Q8BVQ9|Q8BVQ9_MOUSE 26S proteasome regulato	4	3	1	1	1	1	0	1	48.677	8170900	844420	863430	679810	3542900	0	2240300
Heat shock cognate 71 kDa protein;Heat shock-related 70 kDa protein 2	Hspa8;Hspa2	sp|P63017|HSP7C_MOUSE Heat shock cognate 71 kDa protein OS=Mus musculus OX=10090 GN=Hspa8 PE=1 SV=1;tr|Q3TB63|Q3TB63_MOUSE Heat shock cognate 71 kDa protein (Fragment) OS=Mus musculus OX=10090 GN=Hspa8 PE=2 SV=1;tr|Q3UBA6|Q3UBA6_MOUSE Heat shock cognate 71	18	3	0	0	1	2	1	0	70.87	1083400	0	0	0	870260	213140	0
Glyceraldehyde-3-phosphate dehydrogenase	Gapdh;Gm3839;GAPDH;Gapd;Gm10481;3000002C10Rik;Gm6498	tr|S4R257|S4R257_MOUSE Glyceraldehyde-3-phosphate dehydrogenase (Fragment) OS=Mus musculus OX=10090 GN=Gapdh PE=1 SV=1;tr|S4R1W1|S4R1W1_MOUSE Glyceraldehyde-3-phosphate dehydrogenase OS=Mus musculus OX=10090 GN=Gm3839 PE=1 SV=1;tr|D2KHZ9|D2KHZ9_MOUSE Glyce	10	2	0	0	1	1	0	0	29.939	2454800	0	0	1050600	1404200	0	0
ATP-dependent RNA helicase DDX39A;Spliceosome RNA helicase Ddx39b	Ddx39;Ddx39a;Ddx39b	tr|Q3UAF1|Q3UAF1_MOUSE Helicase C-terminal domain-containing protein OS=Mus musculus OX=10090 GN=Ddx39a PE=2 SV=1;tr|Q3UVN0|Q3UVN0_MOUSE RNA helicase OS=Mus musculus OX=10090 GN=Ddx39a PE=2 SV=1;tr|Q3U837|Q3U837_MOUSE RNA helicase OS=Mus musculus OX=10090	11	2	0	0	1	0	1	1	26.611	4405900	0	0	682060	0	2385500	1338300
Histone H2B type 2-E;Histone H2B type 1-H;Histone H2B;Histone H2B type 1-F/J/L;Histone H2B type 1-M;Histone H2B type 1-B;Histone H2B type 1-C/E/G;Histone H2B type 3-B;Histone H2B type 1-K;Histone H2B type 1-P;Histone H2B type 3-A;Histone H2B type 2-B;Histone H2B type 1-A	Hist2h2be;Hist1h2bh;Hist1h2br;LOC665622;Hist1h2bk;Hist1h2bm;Hist1h2bf;Hist1h2bj;Hist1h2bb;Hist1h2bc;Hist3h2bb;Hist1h2bp;Hist3h2ba;Hist2h2bb;Hist1h2ba	sp|Q64524|H2B2E_MOUSE Histone H2B type 2-E OS=Mus musculus OX=10090 GN=H2bc21 PE=1 SV=3;sp|Q64478|H2B1H_MOUSE Histone H2B type 1-H OS=Mus musculus OX=10090 GN=H2bc9 PE=1 SV=3;tr|Q8CBB6|Q8CBB6_MOUSE Histone H2B OS=Mus musculus OX=10090 GN=H2bc23 PE=2 SV=1;t	19	2	0	0	1	2	0	1	13.993	3882300	0	0	172510	3359700	0	350150
Eukaryotic initiation factor 4A-III;Eukaryotic initiation factor 4A-III, N-terminally processed	Eif4a3	tr|A2AFK7|A2AFK7_MOUSE RNA helicase (Fragment) OS=Mus musculus OX=10090 GN=Eif4a3 PE=1 SV=1;sp|Q91VC3|IF4A3_MOUSE Eukaryotic initiation factor 4A-III OS=Mus musculus OX=10090 GN=Eif4a3 PE=1 SV=3	2	2	0	0	1	1	1	1	33.958	0	0	0	0	0	0	0
	4930415F15Rik	tr|F8WJ82|F8WJ82_MOUSE Spermatogenesis associated 48 OS=Mus musculus OX=10090 GN=Spata48 PE=1 SV=2	1	2	0	0	1	0	0	1	50.978	1055700	0	0	790120	0	0	265620
Importin subunit alpha;Importin subunit alpha-4;Importin subunit alpha-3	Kpna3;Kpna4	tr|Q9CT07|Q9CT07_MOUSE IBB domain-containing protein (Fragment) OS=Mus musculus OX=10090 GN=Kpna3 PE=2 SV=1;tr|Q543M7|Q543M7_MOUSE Importin subunit alpha OS=Mus musculus OX=10090 GN=Kpna3 PE=1 SV=1;sp|O35344|IMA4_MOUSE Importin subunit alpha-4 OS=Mus muscu	7	2	2	1	1	0	0	0	37.402	5023300	1265800	2044200	1713400	0	0	0
Protein-tyrosine sulfotransferase 2	Tpst2	tr|Q3UDH0|Q3UDH0_MOUSE Protein-tyrosine sulfotransferase OS=Mus musculus OX=10090 GN=Tpst2 PE=2 SV=1;tr|Q3TQN1|Q3TQN1_MOUSE Protein-tyrosine sulfotransferase OS=Mus musculus OX=10090 GN=Tpst2 PE=1 SV=1;sp|O88856|TPST2_MOUSE Protein-tyrosine sulfotransferas	3	2	0	0	1	0	0	1	41.981	2444300	0	0	1115700	0	0	1328500
Phosphoglycerate kinase;Phosphoglycerate kinase 1;Phosphoglycerate kinase 2	Pgk1;Pgk2	tr|S4R2M7|S4R2M7_MOUSE Phosphoglycerate kinase OS=Mus musculus OX=10090 GN=Pgk1 PE=1 SV=1;sp|P09411|PGK1_MOUSE Phosphoglycerate kinase 1 OS=Mus musculus OX=10090 GN=Pgk1 PE=1 SV=4;sp|P09041|PGK2_MOUSE Phosphoglycerate kinase 2 OS=Mus musculus OX=10090 GN=P	3	2	0	0	1	0	0	1	27.715	2335400	0	0	0	0	0	2335400
78 kDa glucose-regulated protein	Hspa5	tr|Q3UEM8|Q3UEM8_MOUSE 78 kDa glucose-regulated protein (Fragment) OS=Mus musculus OX=10090 GN=Hspa5 PE=2 SV=1;tr|Q3U7T8|Q3U7T8_MOUSE 78 kDa glucose-regulated protein (Fragment) OS=Mus musculus OX=10090 GN=Hspa5 PE=2 SV=1;tr|Q9DC41|Q9DC41_MOUSE 78 kDa gluc	9	2	0	0	1	0	0	1	56.892	670770	0	0	299650	0	0	371120
CMP-N-acetylneuraminate-beta-galactosamide-alpha-2,3-sialyltransferase 1	St3gal1;St3gal-1	tr|Q544T4|Q544T4_MOUSE ST3 beta-galactoside alpha-2,3-sialyltransferase 1 OS=Mus musculus OX=10090 GN=St3gal1 PE=2 SV=1;tr|Q3UU61|Q3UU61_MOUSE Uncharacterized protein OS=Mus musculus OX=10090 GN=St3gal1 PE=2 SV=1;sp|P54751|SIA4A_MOUSE CMP-N-acetylneuramina	5	2	0	0	1	0	0	2	39.072	2911700	0	0	0	0	0	2911700
26S protease regulatory subunit 4	Psmc1	tr|Q542I9|Q542I9_MOUSE AAA+ ATPase domain-containing protein OS=Mus musculus OX=10090 GN=Psmc1 PE=1 SV=1;sp|P62192|PRS4_MOUSE 26S proteasome regulatory subunit 4 OS=Mus musculus OX=10090 GN=Psmc1 PE=1 SV=1	2	2	0	0	1	0	0	2	49.184	4436200	0	0	0	0	0	4436200
26S protease regulatory subunit 10B	Psmc6	tr|Q8QZS9|Q8QZS9_MOUSE Psmc6 protein (Fragment) OS=Mus musculus OX=10090 GN=Psmc6 PE=2 SV=1;tr|Q14AQ1|Q14AQ1_MOUSE Proteasome (Prosome, macropain) 26S subunit, ATPase, 6 OS=Mus musculus OX=10090 GN=Psmc6 PE=1 SV=1;sp|P62334|PRS10_MOUSE 26S proteasome regul	3	2	0	0	1	1	0	0	33.053	1143100	0	0	601550	541570	0	0
Serine/threonine-protein phosphatase 2A 65 kDa regulatory subunit A alpha isoform;Serine/threonine-protein phosphatase 2A 65 kDa regulatory subunit A beta isoform	Ppp2r1a;Ppp2r1b	tr|Q8C2E1|Q8C2E1_MOUSE Protein phosphatase 2 scaffold subunit Aalpha OS=Mus musculus OX=10090 GN=Ppp2r1a PE=2 SV=1;tr|Q7TMX2|Q7TMX2_MOUSE Protein phosphatase 2 (Formerly 2A), regulatory subunit A (PR 65), alpha isoform OS=Mus musculus OX=10090 GN=Ppp2r1a P	12	2	0	0	1	2	1	2	65.209	37428000	0	0	1378200	12520000	10297000	13233000
	Gm5409;Try10	tr|Q7M754|Q7M754_MOUSE Try10-like trypsinogen OS=Mus musculus OX=10090 GN=Gm5409 PE=2 SV=1;tr|Q792Z1|Q792Z1_MOUSE Trypsin 10 OS=Mus musculus OX=10090 GN=Try10 PE=1 SV=1	2	2	0	0	1	0	1	2	26.531	45132000	0	0	1471000	0	19711000	23950000
	Hspb1	tr|Q9Z2L2|Q9Z2L2_MOUSE Truncated hsp25 (Fragment) OS=Mus musculus OX=10090 GN=Hspb1 PE=2 SV=1	1	2	0	0	1	0	0	1	9.4115	3187400	0	0	3187400	0	0	0
Cyclin-dependent kinase 17;Cyclin-dependent kinase 3;Cyclin-dependent kinase 6;Cyclin-dependent-like kinase 5;Cyclin-dependent kinase 12;Cyclin-dependent kinase 16;Cyclin-dependent kinase 18;Cyclin-dependent kinase 14;Cyclin-dependent kinase 1;Cyclin-dependent kinase 4;Cyclin-dependent kinase 15;Cyclin-dependent kinase 9;Cyclin-dependent kinase 2;Cyclin-dependent kinase 13	Cdk18;Cdk4;Cdk16;Cdk14;Cdk15;Cdk17;Pctk2;Cdk1;Cdk2;Cdk6;Cdk3;Cdk5;Cdk12;Cdk9;Cdk13	tr|Q8R4A4|Q8R4A4_MOUSE Cell cycle p34 CDC2 kinase protein (Fragment) OS=Mus musculus OX=10090 PE=4 SV=1;tr|Q0VDL6|Q0VDL6_MOUSE Pctk3 protein OS=Mus musculus OX=10090 GN=Cdk18 PE=1 SV=1;tr|E9Q9E4|E9Q9E4_MOUSE Cyclin-dependent kinase 4 (Fragment) OS=Mus musc	42	1	0	1	1	1	0	0	21.92	4476800	0	1563600	1970200	943030	0	0
	Brpf1	tr|Q99JV4|Q99JV4_MOUSE Brpf1 protein (Fragment) OS=Mus musculus OX=10090 GN=Brpf1 PE=2 SV=1;tr|Q8C905|Q8C905_MOUSE Peregrin (Fragment) OS=Mus musculus OX=10090 GN=Brpf1 PE=2 SV=2;tr|Q8K2E3|Q8K2E3_MOUSE Brpf1 protein (Fragment) OS=Mus musculus OX=10090 GN=B	11	1	0	0	1	0	0	0	79.851	484630	0	0	484630	0	0	0
T-complex protein 1 subunit beta	Cct2	tr|A0A1W2P871|A0A1W2P871_MOUSE Chaperonin containing Tcp1, subunit 2 (beta) (Fragment) OS=Mus musculus OX=10090 GN=Cct2 PE=1 SV=1;tr|A0A1W2P828|A0A1W2P828_MOUSE Chaperonin containing Tcp1, subunit 2 (beta) (Fragment) OS=Mus musculus OX=10090 GN=Cct2 PE=1 S	7	1	0	1	1	0	0	0	6.6856	0	0	0	0	0	0	0
Phenylalanine-4-hydroxylase	Pah	tr|A0A1W2P6U4|A0A1W2P6U4_MOUSE Phenylalanine hydroxylase (Fragment) OS=Mus musculus OX=10090 GN=Pah PE=1 SV=1;tr|Q3UEH8|Q3UEH8_MOUSE phenylalanine 4-monooxygenase OS=Mus musculus OX=10090 GN=Pah PE=2 SV=1;sp|P16331|PH4H_MOUSE Phenylalanine-4-hydroxylase OS	3	1	1	1	1	1	1	0	20.378	0	0	0	0	0	0	0
Heterogeneous nuclear ribonucleoprotein K	Hnrnpk	tr|H3BLP7|H3BLP7_MOUSE Heterogeneous nuclear ribonucleoprotein K (Fragment) OS=Mus musculus OX=10090 GN=Hnrnpk PE=1 SV=1;tr|A0A286YDM3|A0A286YDM3_MOUSE Heterogeneous nuclear ribonucleoprotein K (Fragment) OS=Mus musculus OX=10090 GN=Hnrnpk PE=1 SV=1;tr|H3B	14	1	0	0	1	0	0	0	23.254	0	0	0	0	0	0	0
RalA-binding protein 1	Ralbp1	tr|A0A3B2W7X3|A0A3B2W7X3_MOUSE RalA binding protein 1 (Fragment) OS=Mus musculus OX=10090 GN=Ralbp1 PE=1 SV=1;tr|B7ZNM1|B7ZNM1_MOUSE Ralbp1 protein OS=Mus musculus OX=10090 GN=Ralbp1 PE=2 SV=1;tr|A0A3B2WCS4|A0A3B2WCS4_MOUSE RalA binding protein 1 OS=Mus mu	7	1	0	0	1	0	0	1	25.88	3500300	0	0	0	0	0	3500300
Epiplakin	Eppk1	tr|A0A7N9VRC4|A0A7N9VRC4_MOUSE Epiplakin 1 OS=Mus musculus OX=10090 GN=Eppk1 PE=1 SV=1;sp|Q8R0W0|EPIPL_MOUSE Epiplakin OS=Mus musculus OX=10090 GN=Eppk1 PE=1 SV=2	2	1	0	0	1	0	0	0	381.69	346240	0	0	346240	0	0	0
Histone-binding protein RBBP7;Histone-binding protein RBBP4	Rbbp7;Rbbp4	tr|F6ZLC6|F6ZLC6_MOUSE Retinoblastoma binding protein 7, chromatin remodeling factor (Fragment) OS=Mus musculus OX=10090 GN=Rbbp7 PE=1 SV=8;tr|A2AFI9|A2AFI9_MOUSE Retinoblastoma binding protein 7, chromatin remodeling factor OS=Mus musculus OX=10090 GN=Rbb	8	1	0	0	1	0	0	0	26.48	0	0	0	0	0	0	0
FACT complex subunit SSRP1	Ssrp1	tr|A2AW05|A2AW05_MOUSE FACT complex subunit SSRP1 (Fragment) OS=Mus musculus OX=10090 GN=Ssrp1 PE=1 SV=1;tr|Q05DR5|Q05DR5_MOUSE FACT complex subunit SSRP1 (Fragment) OS=Mus musculus OX=10090 GN=Ssrp1 PE=2 SV=1;sp|Q08943|SSRP1_MOUSE FACT complex subunit SSR	3	1	0	0	1	0	0	0	71.527	275210	0	0	275210	0	0	0
Phosphoprotein associated with glycosphingolipid-enriched microdomains 1	Pag1	tr|A6H659|A6H659_MOUSE Pag1 protein OS=Mus musculus OX=10090 GN=Pag1 PE=1 SV=1;sp|Q3U1F9|PHAG1_MOUSE Phosphoprotein associated with glycosphingolipid-enriched microdomains 1 OS=Mus musculus OX=10090 GN=Pag1 PE=1 SV=2	2	1	0	0	1	0	0	0	46.549	0	0	0	0	0	0	0
Adenylyl cyclase-associated protein;Adenylyl cyclase-associated protein 1	Cap1	tr|B1ARS0|B1ARS0_MOUSE CAP, adenylate cyclase-associated protein 1 (yeast) (Fragment) OS=Mus musculus OX=10090 GN=Cap1 PE=1 SV=1;tr|Q3UVJ2|Q3UVJ2_MOUSE Adenylyl cyclase-associated protein OS=Mus musculus OX=10090 GN=Cap1 PE=2 SV=1;tr|Q3UNQ0|Q3UNQ0_MOUSE Ad	6	1	0	0	1	0	0	0	17.894	631050	0	0	631050	0	0	0
Tax1-binding protein 3	Tax1bp3	tr|B1AUD9|B1AUD9_MOUSE Tax1 (human T cell leukemia virus type I) binding protein 3 OS=Mus musculus OX=10090 GN=Tax1bp3 PE=1 SV=1;sp|Q9DBG9|TX1B3_MOUSE Tax1-binding protein 3 OS=Mus musculus OX=10090 GN=Tax1bp3 PE=1 SV=1	2	1	0	0	1	0	0	0	11.037	295430	0	0	295430	0	0	0
Teneurin-3	Tenm3	tr|B7ZNJ5|B7ZNJ5_MOUSE Odz3 protein OS=Mus musculus OX=10090 GN=Tenm3 PE=1 SV=1;tr|G3X907|G3X907_MOUSE Teneurin transmembrane protein 3 OS=Mus musculus OX=10090 GN=Tenm3 PE=1 SV=1;sp|Q9WTS6|TEN3_MOUSE Teneurin-3 OS=Mus musculus OX=10090 GN=Tenm3 PE=1 SV=1	3	1	1	1	1	1	1	1	300.98	1392300000	20616000	325190	3645400	376930000	11554000	979230000
14-3-3 protein sigma	Sfn	tr|Q9JJ20|Q9JJ20_MOUSE 14-3-3 protein sigma OS=Mus musculus OX=10090 GN=Sfn PE=2 SV=1;sp|O70456|1433S_MOUSE 14-3-3 protein sigma OS=Mus musculus OX=10090 GN=Sfn PE=1 SV=2	2	1	0	0	1	0	0	0	27.833	506350	0	0	506350	0	0	0
60 kDa heat shock protein, mitochondrial	Hspd1	sp|P63038|CH60_MOUSE 60 kDa heat shock protein, mitochondrial OS=Mus musculus OX=10090 GN=Hspd1 PE=1 SV=1	1	1	0	0	1	0	0	0	60.955	0	0	0	0	0	0	0
Zinc finger and BTB domain-containing protein 14	Zbtb14	tr|Q544H8|Q544H8_MOUSE Zinc finger and BTB domain-containing protein 14 OS=Mus musculus OX=10090 GN=Zbtb14 PE=2 SV=1;sp|Q08376|ZBT14_MOUSE Zinc finger and BTB domain-containing protein 14 OS=Mus musculus OX=10090 GN=Zbtb14 PE=2 SV=1	2	1	0	0	1	1	1	1	50.899	545590000	0	0	309370	5345000	192920000	347010000
Protein GPR107	Gpr107	tr|Q3UQH1|Q3UQH1_MOUSE Protein GPR107 OS=Mus musculus OX=10090 GN=Gpr107 PE=2 SV=1;tr|Q3U3Y0|Q3U3Y0_MOUSE Protein GPR107 OS=Mus musculus OX=10090 GN=Gpr107 PE=2 SV=1;tr|Q148Z6|Q148Z6_MOUSE G protein-coupled receptor 107 OS=Mus musculus OX=10090 GN=Gpr107 P	4	1	0	1	1	0	0	0	49.89	693680	0	265000	428680	0	0	0
HD domain-containing protein 2	Hddc2	sp|Q3SXD3|HDDC2_MOUSE 5-deoxynucleotidase HDDC2 OS=Mus musculus OX=10090 GN=Hddc2 PE=1 SV=1	1	1	0	0	1	0	0	0	22.753	0	0	0	0	0	0	0
Lamina-associated polypeptide 2, isoforms beta/delta/epsilon/gamma	Tmpo	tr|Q78WP6|Q78WP6_MOUSE LEM domain-containing protein (Fragment) OS=Mus musculus OX=10090 GN=Tmpo PE=2 SV=1;tr|Q3TNH0|Q3TNH0_MOUSE Thymopoietin OS=Mus musculus OX=10090 GN=Tmpo PE=2 SV=1;tr|Q3UR33|Q3UR33_MOUSE Thymopoietin OS=Mus musculus OX=10090 GN=Tmpo P	6	1	0	1	1	0	0	0	30.514	0	0	0	0	0	0	0
Keratin, type I cytoskeletal 26	Krt26	sp|Q3TRJ4|K1C26_MOUSE Keratin, type I cytoskeletal 26 OS=Mus musculus OX=10090 GN=Krt26 PE=2 SV=1	1	1	0	0	1	0	0	0	51.117	0	0	0	0	0	0	0
Spermatogenesis-associated protein 7 homolog	Spata7	tr|Q3U5D0|Q3U5D0_MOUSE Spermatogenesis associated 7 OS=Mus musculus OX=10090 GN=Spata7 PE=1 SV=1;tr|Q3TTL3|Q3TTL3_MOUSE SPATA7 isoform OS=Mus musculus OX=10090 GN=Spata7 PE=1 SV=1;sp|Q80VP2|SPAT7_MOUSE Spermatogenesis-associated protein 7 homolog OS=Mus mu	3	1	0	0	1	1	1	1	46.98	43363000	0	0	0	6525300	20023000	16815000
T-cell surface protein tactile	Cd96	tr|Q3U4S3|Q3U4S3_MOUSE Ig-like domain-containing protein OS=Mus musculus OX=10090 GN=Cd96 PE=2 SV=1;sp|Q3U0X8|TACT_MOUSE T-cell surface protein tactile OS=Mus musculus OX=10090 GN=Cd96 PE=1 SV=1	2	1	0	0	1	0	0	0	49.079	592880	0	0	592880	0	0	0
Polypeptide N-acetylgalactosaminyltransferase;Polypeptide N-acetylgalactosaminyltransferase 2;Polypeptide N-acetylgalactosaminyltransferase 2 soluble form	Galnt2	tr|Q3UA32|Q3UA32_MOUSE Polypeptide N-acetylgalactosaminyltransferase (Fragment) OS=Mus musculus OX=10090 GN=Galnt2 PE=2 SV=1;tr|Q3UM52|Q3UM52_MOUSE Polypeptide N-acetylgalactosaminyltransferase (Fragment) OS=Mus musculus OX=10090 GN=Galnt2 PE=2 SV=1;sp|Q6P	3	1	0	0	1	0	0	0	61.361	0	0	0	0	0	0	0
Fructosamine-3-kinase	Fn3k	tr|Q6P264|Q6P264_MOUSE protein-ribulosamine 3-kinase OS=Mus musculus OX=10090 GN=Fn3k PE=1 SV=1;tr|Q7TQJ3|Q7TQJ3_MOUSE protein-ribulosamine 3-kinase OS=Mus musculus OX=10090 GN=Fn3k PE=1 SV=1;sp|Q9ER35|FN3K_MOUSE Fructosamine-3-kinase OS=Mus musculus OX=10	3	1	0	0	1	0	0	1	18.982	32272000	0	0	1418500	0	0	30854000
	Phtf1os	tr|Q8BGC6|Q8BGC6_MOUSE Uncharacterized protein OS=Mus musculus OX=10090 GN=Phtf1os PE=2 SV=1;tr|Q8BQ56|Q8BQ56_MOUSE Uncharacterized protein OS=Mus musculus OX=10090 GN=Phtf1os PE=2 SV=1	2	1	0	0	1	1	1	1	11.599	52164000	0	0	2963400	1016000	23527000	24658000
	2210010C04Rik	tr|Q9D7Y7|Q9D7Y7_MOUSE Peptidase S1 domain-containing protein OS=Mus musculus OX=10090 GN=Prss3b PE=2 SV=1;tr|Q9CPN9|Q9CPN9_MOUSE RIKEN cDNA 2210010C04 gene OS=Mus musculus OX=10090 GN=Prss3b PE=1 SV=1	2	1	1	1	1	1	1	1	26.407	227320000	4052300	2203600	1972400	89874000	36793000	92423000
Suppressor APC domain-containing protein 2	Sapcd2	sp|Q9D818|SAPC2_MOUSE Suppressor APC domain-containing protein 2 OS=Mus musculus OX=10090 GN=Sapcd2 PE=1 SV=1	1	1	0	0	1	0	0	0	42.779	0	0	0	0	0	0	0
Cytochrome b-c1 complex subunit 2, mitochondrial	Uqcrc2	sp|Q9DB77|QCR2_MOUSE Cytochrome b-c1 complex subunit 2, mitochondrial OS=Mus musculus OX=10090 GN=Uqcrc2 PE=1 SV=1	1	1	0	0	1	0	0	0	48.234	0	0	0	0	0	0	0
Serum albumin	Alb	sp|P07724|ALBU_MOUSE Albumin OS=Mus musculus OX=10090 GN=Alb PE=1 SV=3;tr|Q546G4|Q546G4_MOUSE Serum albumin OS=Mus musculus OX=10090 GN=Alb PE=1 SV=1	3	16	0	0	0	12	9	12	68.692	472550000	0	0	0	155280000	139180000	178080000
Apolipoprotein A-I;Proapolipoprotein A-I;Truncated apolipoprotein A-I	Apoa1	tr|Q3V2G1|Q3V2G1_MOUSE Apolipoprotein A-I OS=Mus musculus OX=10090 GN=Apoa1 PE=2 SV=1;sp|Q00623|APOA1_MOUSE Apolipoprotein A-I OS=Mus musculus OX=10090 GN=Apoa1 PE=1 SV=2;tr|Q58EV2|Q58EV2_MOUSE Apoa1 protein OS=Mus musculus OX=10090 GN=Apoa1 PE=2 SV=1	4	9	0	0	0	3	6	7	30.684	60859000	0	0	0	7039200	24931000	28889000
alpha-1,2-Mannosidase;Endoplasmic reticulum mannosyl-oligosaccharide 1,2-alpha-mannosidase	Man1b1	tr|Q923C1|Q923C1_MOUSE alpha-1,2-Mannosidase (Fragment) OS=Mus musculus OX=10090 GN=Man1b1 PE=2 SV=1;sp|A2AJ15|MA1B1_MOUSE Endoplasmic reticulum mannosyl-oligosaccharide 1,2-alpha-mannosidase OS=Mus musculus OX=10090 GN=Man1b1 PE=1 SV=1;tr|Q8BTW7|Q8BTW7_MO	6	7	0	0	0	0	1	6	64.794	24164000	0	0	0	0	580660	23583000
Alpha-1,3-mannosyl-glycoprotein 2-beta-N-acetylglucosaminyltransferase	Mgat1	tr|Q8CIC9|Q8CIC9_MOUSE Alpha-1,3-mannosyl-glycoprotein 2-beta-N-acetylglucosaminyltransferase OS=Mus musculus OX=10090 GN=Mgat1 PE=2 SV=1;tr|Q544F0|Q544F0_MOUSE Alpha-1,3-mannosyl-glycoprotein 2-beta-N-acetylglucosaminyltransferase OS=Mus musculus OX=10090	4	6	0	0	0	0	2	6	51.69	32380000	0	0	0	0	3323500	29056000
Protein disulfide-isomerase	P4hb	tr|Q3UDR2|Q3UDR2_MOUSE Protein disulfide-isomerase (Fragment) OS=Mus musculus OX=10090 GN=P4hb PE=2 SV=1;tr|Q3URP6|Q3URP6_MOUSE Protein disulfide-isomerase OS=Mus musculus OX=10090 GN=P4hb PE=2 SV=1;tr|Q3UBY9|Q3UBY9_MOUSE Protein disulfide-isomerase OS=Mus	14	3	0	0	0	2	0	1	56.6	1597600	0	0	0	980120	0	617470
Eukaryotic initiation factor 4A-I;Eukaryotic initiation factor 4A-II;Eukaryotic initiation factor 4A-II, N-terminally processed	Eif4a2;Eif4a1	tr|Q8BTU6|Q8BTU6_MOUSE ATP-dependent RNA helicase OS=Mus musculus OX=10090 GN=Eif4a2 PE=1 SV=1;tr|Q3TLL6|Q3TLL6_MOUSE ATP-dependent RNA helicase OS=Mus musculus OX=10090 GN=Eif4a1 PE=2 SV=1;tr|Q4FZL1|Q4FZL1_MOUSE ATP-dependent RNA helicase (Fragment) OS=Mu	15	3	0	1	0	1	2	2	41.29	27756000	0	1163200	0	4912500	12379000	9301300
Alpha-1,6-mannosyl-glycoprotein 2-beta-N-acetylglucosaminyltransferase	Mgat2	tr|Q3U5X7|Q3U5X7_MOUSE Alpha-1,6-mannosyl-glycoprotein 2-beta-N-acetylglucosaminyltransferase OS=Mus musculus OX=10090 GN=Mgat2 PE=2 SV=1;tr|Q3TXN3|Q3TXN3_MOUSE Alpha-1,6-mannosyl-glycoprotein 2-beta-N-acetylglucosaminyltransferase OS=Mus musculus OX=10090	4	3	0	0	0	0	0	3	50.981	5981800	0	0	0	0	0	5981800
Sulfotransferase;Carbohydrate sulfotransferase 1	Chst1	tr|Q3UY35|Q3UY35_MOUSE Sulfotransferase OS=Mus musculus OX=10090 GN=Chst1 PE=2 SV=1;sp|Q9EQC0|CHST1_MOUSE Carbohydrate sulfotransferase 1 OS=Mus musculus OX=10090 GN=Chst1 PE=1 SV=1	2	3	0	0	0	0	1	2	46.903	8068900	0	0	0	0	0	8068900
Serotransferrin	Tf;Trf	sp|Q921I1|TRFE_MOUSE Serotransferrin OS=Mus musculus OX=10090 GN=Tf PE=1 SV=1;tr|E9Q2Q7|E9Q2Q7_MOUSE Transferrin (Fragment) OS=Mus musculus OX=10090 GN=Trf PE=1 SV=1;tr|D3YYR8|D3YYR8_MOUSE Transferrin (Fragment) OS=Mus musculus OX=10090 GN=Trf PE=1 SV=1	3	3	0	0	0	3	2	2	76.723	22663000	0	0	0	9027000	7604000	6031900
Spectrin beta chain, non-erythrocytic 1	Sptbn1	tr|Q5DTR4|Q5DTR4_MOUSE MKIAA4049 protein (Fragment) OS=Mus musculus OX=10090 GN=Sptbn1 PE=2 SV=1;tr|A0A0A0MQG2|A0A0A0MQG2_MOUSE Spectrin beta, non-erythrocytic 1 (Fragment) OS=Mus musculus OX=10090 GN=Sptbn1 PE=1 SV=1;sp|Q62261|SPTB2_MOUSE Spectrin beta ch	4	2	0	2	0	0	0	0	150.49	0	0	0	0	0	0	0
T-complex protein 1 subunit eta	Cct7	tr|Q3UDB1|Q3UDB1_MOUSE T-complex protein 1 subunit eta (Fragment) OS=Mus musculus OX=10090 GN=Cct7 PE=2 SV=1;tr|A0A0N4SV00|A0A0N4SV00_MOUSE T-complex protein 1 subunit eta OS=Mus musculus OX=10090 GN=Cct7 PE=1 SV=1;tr|Q8C5Q5|Q8C5Q5_MOUSE T-complex protein	10	2	0	0	0	1	0	1	52.904	2095700	0	0	0	1012000	0	1083700
Thioredoxin domain-containing protein 5	Txndc5	tr|Q3UWX1|Q3UWX1_MOUSE protein disulfide-isomerase (Fragment) OS=Mus musculus OX=10090 GN=Txndc5 PE=2 SV=1;tr|A0A0R4J1Y7|A0A0R4J1Y7_MOUSE protein disulfide-isomerase OS=Mus musculus OX=10090 GN=Txndc5 PE=1 SV=1;tr|E9PXX7|E9PXX7_MOUSE protein disulfide-isom	6	2	0	0	0	0	0	2	31.242	666120	0	0	0	0	0	666120
RuvB-like 2	Ruvbl2	tr|A0A1B0GSR4|A0A1B0GSR4_MOUSE RuvB-like helicase (Fragment) OS=Mus musculus OX=10090 GN=Ruvbl2 PE=1 SV=1;tr|A0A1B0GRW3|A0A1B0GRW3_MOUSE RuvB-like helicase (Fragment) OS=Mus musculus OX=10090 GN=Ruvbl2 PE=1 SV=1;tr|Q3UXP2|Q3UXP2_MOUSE RuvB-like helicase OS	6	2	0	0	0	2	1	2	23.527	21323000	0	0	0	8254000	4421200	8647400
Asparagine--tRNA ligase, cytoplasmic	Nars	tr|A0A498WGK2|A0A498WGK2_MOUSE asparagine--tRNA ligase OS=Mus musculus OX=10090 GN=Nars PE=1 SV=1;tr|A0A494BB92|A0A494BB92_MOUSE Asparaginyl-tRNA synthetase OS=Mus musculus OX=10090 GN=Nars PE=1 SV=1;tr|A0A494B9G0|A0A494B9G0_MOUSE Asparaginyl-tRNA syntheta	7	2	0	0	0	0	0	2	64.208	33120000	0	0	0	0	0	33120000
Kinesin light chain 1;Kinesin light chain 2	Klc1;Klc2	tr|E9Q7C9|E9Q7C9_MOUSE Kinesin light chain OS=Mus musculus OX=10090 GN=Klc1 PE=1 SV=1;sp|O88447|KLC1_MOUSE Kinesin light chain 1 OS=Mus musculus OX=10090 GN=Klc1 PE=1 SV=3;tr|Q7M703|Q7M703_MOUSE Kinesin light chain OS=Mus musculus OX=10090 GN=Klc1 PE=2 SV=	18	2	0	1	0	1	0	1	63.733	2668800	0	861280	0	0	0	1807500
	Apol11b	tr|M0QWF2|M0QWF2_MOUSE Apolipoprotein L 11b (Fragment) OS=Mus musculus OX=10090 GN=Apol11b PE=4 SV=1;tr|E9PUZ0|E9PUZ0_MOUSE Apolipoprotein L 11b OS=Mus musculus OX=10090 GN=Apol11b PE=3 SV=1;tr|A6H6I0|A6H6I0_MOUSE Apol11b protein OS=Mus musculus OX=10090 G	3	2	0	0	0	1	1	2	8.6864	31385000	0	0	0	10700000	7702900	12982000
Apolipoprotein A-II;Proapolipoprotein A-II	Apoa2	sp|P09813|APOA2_MOUSE Apolipoprotein A-II OS=Mus musculus OX=10090 GN=Apoa2 PE=1 SV=2;tr|A7YL62|A7YL62_MOUSE Apolipoprotein A-II OS=Mus musculus OX=10090 GN=Apoa2 PE=3 SV=1;tr|Q6LD55|Q6LD55_MOUSE Apolipoprotein A-II OS=Mus musculus OX=10090 GN=Apoa2 PE=2 S	3	2	0	0	0	1	0	2	11.309	2453000	0	0	0	661510	0	1791500
	Golgb1	tr|E9QAH1|E9QAH1_MOUSE Golgi autoantigen, golgin subfamily b, macrogolgin 1 OS=Mus musculus OX=10090 GN=Golgb1 PE=1 SV=1;tr|E9PVZ8|E9PVZ8_MOUSE Golgi autoantigen, golgin subfamily b, macrogolgin 1 OS=Mus musculus OX=10090 GN=Golgb1 PE=1 SV=1;tr|B2RWW2|B2RW	6	2	0	0	0	2	0	1	365.29	49239000	0	0	0	20101000	0	29137000
Cullin-associated NEDD8-dissociated protein 1	Cand1	tr|D3YWC5|D3YWC5_MOUSE Cullin associated and neddylation disassociated 1 (Fragment) OS=Mus musculus OX=10090 GN=Cand1 PE=1 SV=1;tr|Q3UMI9|Q3UMI9_MOUSE Cullin-associated NEDD8-dissociated protein 1 (Fragment) OS=Mus musculus OX=10090 GN=Cand1 PE=2 SV=1;sp|Q	3	2	0	1	0	1	1	0	27.155	2102000	0	394430	0	1043500	664110	0
Dynamin-1-like protein	Dnm1l	tr|E9PUD2|E9PUD2_MOUSE Dynamin 1-like OS=Mus musculus OX=10090 GN=Dnm1l PE=1 SV=1;sp|Q8K1M6|DNM1L_MOUSE Dynamin-1-like protein OS=Mus musculus OX=10090 GN=Dnm1l PE=1 SV=2;tr|A0A2U3TZ67|A0A2U3TZ67_MOUSE Dynamin 1-like OS=Mus musculus OX=10090 GN=Dnm1l PE=1	4	2	2	2	0	1	1	1	79.532	10942000	693210	0	0	5213100	3603900	1431500
Uteroglobin	Scgb1a1	tr|Q3UKV9|Q3UKV9_MOUSE Uteroglobin OS=Mus musculus OX=10090 GN=Scgb1a1 PE=1 SV=1;sp|Q06318|UTER_MOUSE Uteroglobin OS=Mus musculus OX=10090 GN=Scgb1a1 PE=1 SV=1	2	2	0	0	0	0	2	2	10.519	16191000	0	0	0	0	12735000	3456800
EH domain-containing protein 4;EH domain-containing protein 1;EH domain-containing protein 3	Ehd4;Ehd1;Ehd3	tr|Q3TQ74|Q3TQ74_MOUSE Dynamin-type G domain-containing protein (Fragment) OS=Mus musculus OX=10090 GN=Ehd4 PE=2 SV=1;tr|Q3TWP9|Q3TWP9_MOUSE EH domain-containing protein 4 OS=Mus musculus OX=10090 GN=Ehd4 PE=2 SV=1;tr|Q3TM70|Q3TM70_MOUSE EH domain-containi	16	2	0	0	0	1	2	0	37.246	5089800	0	0	0	2042000	3047800	0
Vacuolar protein sorting-associated protein 35	Vps35	tr|Q3UQJ1|Q3UQJ1_MOUSE Vacuolar protein sorting-associated protein 35 (Fragment) OS=Mus musculus OX=10090 GN=Vps35 PE=2 SV=1;tr|Q3TRJ1|Q3TRJ1_MOUSE Vacuolar protein sorting-associated protein 35 OS=Mus musculus OX=10090 GN=Vps35 PE=1 SV=1;tr|Q3TKU6|Q3TKU6_	6	2	0	1	0	0	2	1	83.957	9838400	0	0	0	0	6109400	3729100
Fibrinogen gamma chain	Fgg	tr|Q3UER8|Q3UER8_MOUSE Fibrinogen gamma chain OS=Mus musculus OX=10090 GN=Fgg PE=1 SV=1;tr|Q3UEM7|Q3UEM7_MOUSE Fibrinogen C-terminal domain-containing protein OS=Mus musculus OX=10090 GN=Fgg PE=1 SV=1;sp|Q8VCM7|FIBG_MOUSE Fibrinogen gamma chain OS=Mus musc	3	2	0	0	0	0	1	1	50.349	0	0	0	0	0	0	0
Glycosyltransferase 8 domain-containing protein 1	Glt8d1	sp|Q6NSU3|GL8D1_MOUSE Glycosyltransferase 8 domain-containing protein 1 OS=Mus musculus OX=10090 GN=Glt8d1 PE=1 SV=1;tr|Q7TNU1|Q7TNU1_MOUSE Glt8d1 protein OS=Mus musculus OX=10090 GN=Glt8d1 PE=2 SV=1	2	2	0	0	0	0	0	2	41.99	9890800	0	0	0	0	0	9890800
Aconitate hydratase, mitochondrial	Aco2	sp|Q99KI0|ACON_MOUSE Aconitate hydratase, mitochondrial OS=Mus musculus OX=10090 GN=Aco2 PE=1 SV=1	1	2	1	0	0	0	1	0	85.462	477470	0	0	0	0	477470	0
Nuclear pore complex protein Nup160	Nup160	sp|Q9Z0W3|NU160_MOUSE Nuclear pore complex protein Nup160 OS=Mus musculus OX=10090 GN=Nup160 PE=1 SV=2	1	2	0	0	0	2	0	0	158.23	907960	0	0	0	907960	0	0
Ig kappa chain V-II region 26-10	Igk;Igkc;Igkv1-117;Igkv1-115;Igkv1-99;Igkv1-35;Igkv1-110;IgG1 anti-TS1 VL;EP3-1VL;Na;Igh-V7183	tr|A2NVX2|A2NVX2_MOUSE Light chain variable region (Fragment) OS=Mus musculus OX=10090 PE=2 SV=1;tr|A2NVX3|A2NVX3_MOUSE Light chain variable region (Fragment) OS=Mus musculus OX=10090 PE=2 SV=1;tr|Q58EU8|Q58EU8_MOUSE Igk protein OS=Mus musculus OX=10090 GN	32	1	0	0	0	1	0	0	10.502	464080	0	0	0	464080	0	0
Ig gamma-2A chain C region, A allele;Ig gamma-2A chain C region, membrane-bound form;Ig gamma-2A chain C region secreted form	Igh;Ighg;Ighg2a;Ighg2b;Ighg2c;Igh-1a	tr|Q5R3X4|Q5R3X4_MOUSE CH2 domain (Fragment) OS=Mus musculus OX=10090 PE=4 SV=1;tr|Q505N9|Q505N9_MOUSE Igh protein OS=Mus musculus OX=10090 GN=Igh PE=1 SV=1;tr|Q569X1|Q569X1_MOUSE Ighg protein OS=Mus musculus OX=10090 GN=Ighg PE=1 SV=1;tr|Q8R3H6|Q8R3H6_MOU	25	1	0	0	0	1	0	1	12.31	4271600	0	0	0	4271600	0	0
Ig gamma-1 chain C region secreted form;Ig gamma-1 chain C region, membrane-bound form	Ighg1;HC;Igh	tr|A0A4U9FFL2|A0A4U9FFL2_MOUSE IgG1 OS=Mus musculus OX=10090 GN=Ighg1 PE=4 SV=1;tr|A0A075B5P4|A0A075B5P4_MOUSE Immunoglobulin heavy constant gamma 1 (G1m marker) (Fragment) OS=Mus musculus OX=10090 GN=Ighg1 PE=1 SV=1;tr|A0A0A6YWR2|A0A0A6YWR2_MOUSE Immunogl	11	1	0	0	0	1	0	1	35.633	8774800	0	0	0	3921300	0	4853500
Ig mu chain C region	Ighm	tr|A0A075B6A0|A0A075B6A0_MOUSE Immunoglobulin heavy constant mu (Fragment) OS=Mus musculus OX=10090 GN=Ighm PE=1 SV=2;tr|A0A075B5P6|A0A075B5P6_MOUSE Immunoglobulin heavy constant mu (Fragment) OS=Mus musculus OX=10090 GN=Ighm PE=1 SV=1;sp|P01872|IGHM_MOUSE	3	1	0	0	0	1	0	1	52.498	5140300	0	0	0	1043500	0	4096800
Meiosis-specific protein MEI4-like	Mei4	tr|A0A087WP18|A0A087WP18_MOUSE Meiotic double-stranded break formation protein 4 OS=Mus musculus OX=10090 GN=Mei4 PE=1 SV=1;tr|Q3TM14|Q3TM14_MOUSE Meiosis-specific protein MEI4 (Fragment) OS=Mus musculus OX=10090 GN=Mei4 PE=2 SV=1;sp|Q8BRM6|MEI4_MOUSE Meio	3	1	0	0	0	1	0	1	33.355	24225000	0	0	0	10818000	0	13408000
26S protease regulatory subunit 6A	Psmc3	tr|F6Q2E3|F6Q2E3_MOUSE Proteasome (prosome, macropain) 26S subunit, ATPase 3 (Fragment) OS=Mus musculus OX=10090 GN=Psmc3 PE=1 SV=1;tr|A0A087WPH7|A0A087WPH7_MOUSE Proteasome (prosome, macropain) 26S subunit, ATPase 3 (Fragment) OS=Mus musculus OX=10090 GN=	11	1	0	0	0	1	1	1	22.833	9412400	0	0	0	3478100	2536400	3397800
Myosin light chain 3	Myl3	tr|A0A0G2JDW2|A0A0G2JDW2_MOUSE Myosin, light polypeptide 3 (Fragment) OS=Mus musculus OX=10090 GN=Myl3 PE=1 SV=1;sp|P09542|MYL3_MOUSE Myosin light chain 3 OS=Mus musculus OX=10090 GN=Myl3 PE=1 SV=4	2	1	0	1	0	0	0	0	20.183	0	0	0	0	0	0	0
Heterogeneous nuclear ribonucleoproteins A2/B1	Hnrnpa2b1	tr|A0A0N4SUM2|A0A0N4SUM2_MOUSE Heterogeneous nuclear ribonucleoprotein A2/B1 (Fragment) OS=Mus musculus OX=10090 GN=Hnrnpa2b1 PE=1 SV=1;tr|B7ZP22|B7ZP22_MOUSE Heterogeneous nuclear ribonucleoproteins A2/B1 OS=Mus musculus OX=10090 GN=Hnrnpa2b1 PE=2 SV=1;sp	3	1	0	0	0	1	1	1	16.936	2689800	0	0	0	662850	1390700	636210
		tr|A0A0R5RP29|A0A0R5RP29_MOUSE Sodium channel protein OS=Mus musculus OX=10090 GN=Scn2a PE=2 SV=1	1	1	0	1	0	0	0	0	227.84	0	0	0	0	0	0	0
Apolipoprotein E	Apoe	tr|G3UZM8|G3UZM8_MOUSE Apolipoprotein E (Fragment) OS=Mus musculus OX=10090 GN=Apoe PE=1 SV=1;tr|Q3UF21|Q3UF21_MOUSE Apolipoprotein E (Fragment) OS=Mus musculus OX=10090 GN=Apoe PE=2 SV=1;tr|A0A1B0GX15|A0A1B0GX15_MOUSE Apolipoprotein E (Fragment) OS=Mus mu	11	1	0	0	0	0	0	1	17.187	168110	0	0	0	0	0	168110
		tr|A0A1B4Z9R9|A0A1B4Z9R9_MOUSE V(D)J recombination-activating protein 1 (Fragment) OS=Mus musculus OX=10090 GN=RAG1 PE=3 SV=1	1	1	1	0	0	0	0	0	40.807	531510	531510	0	0	0	0	0
Cyclin-dependent kinase 10	Cdk10	tr|A0A1D5RLY3|A0A1D5RLY3_MOUSE Cyclin-dependent kinase 10 (Fragment) OS=Mus musculus OX=10090 GN=Cdk10 PE=1 SV=1;tr|A0A1D5RLN1|A0A1D5RLN1_MOUSE Cyclin-dependent kinase 10 OS=Mus musculus OX=10090 GN=Cdk10 PE=1 SV=1;tr|A0A1D5RM75|A0A1D5RM75_MOUSE Cyclin-dep	5	1	0	0	0	0	0	1	12.864	863250	0	0	0	0	0	863250
Histone H3;Histone H3.3;Histone H3.2;Histone H3.1;Histone H3.3C	H3f3a;Hist1h3e;Hist1h3i;Hist2h3b;Hist1h3b;Hist1h3a;H3f3c	tr|E0CZ27|E0CZ27_MOUSE Histone H3 (Fragment) OS=Mus musculus OX=10090 GN=H3f3a PE=3 SV=1;tr|A1L0U3|A1L0U3_MOUSE Histone H3 (Fragment) OS=Mus musculus OX=10090 GN=Hist1h3e PE=2 SV=1;tr|F8WI35|F8WI35_MOUSE Histone H3 OS=Mus musculus OX=10090 GN=H3f3a PE=1 SV	11	1	0	0	0	0	0	1	13.322	0	0	0	0	0	0	0
H-2 class I histocompatibility antigen, Q7 alpha chain;H-2 class I histocompatibility antigen, D-B alpha chain;H-2 class I histocompatibility antigen, K-B alpha chain;H-2 class I histocompatibility antigen, K-Q alpha chain;H-2 class I histocompatibility antigen, K-K alpha chain;H-2 class I histocompatibility antigen, Q8 alpha chain;H-2 class I histocompatibility antigen, D-D alpha chain;H-2 class…	H2-Q7;H2-T23;H2-K1;H2-L;H2-D1;H2-D;H2-K;H-2D;H2-Q8;H2-Q6;H-2D4(q);H2-Q2;H2-Q4;H2-Q5;H2-Bl-like;MHC H-2Dr;MHC integral membrane protein;H2-Q9;LOC676837	tr|A0A2Z4SZA4|A0A2Z4SZA4_MOUSE MHC class II antigen K (Fragment) OS=Mus musculus OX=10090 GN=H2-K1 PE=4 SV=1;tr|A0A286R3P5|A0A286R3P5_MOUSE MHC class I antigen (Fragment) OS=Mus musculus OX=10090 GN=H2 PE=2 SV=1;tr|Q61643|Q61643_MOUSE Class I major histoco	189	1	1	1	0	0	0	0	10.412	577990	0	577990	0	0	0	0
Mediator of RNA polymerase II transcription subunit 15	Med15	tr|A0JLM5|A0JLM5_MOUSE Mediator of RNA polymerase II transcription subunit 15 (Fragment) OS=Mus musculus OX=10090 GN=Med15 PE=2 SV=2;tr|Q3TLG6|Q3TLG6_MOUSE Mediator of RNA polymerase II transcription subunit 15 OS=Mus musculus OX=10090 GN=Med15 PE=2 SV=1;t	9	1	0	0	0	1	0	0	33.669	0	0	0	0	0	0	0
Transcriptional repressor p66-beta	Gatad2b	tr|A1L3S7|A1L3S7_MOUSE GATA zinc finger domain containing 2B OS=Mus musculus OX=10090 GN=Gatad2b PE=1 SV=1;sp|Q8VHR5|P66B_MOUSE Transcriptional repressor p66-beta OS=Mus musculus OX=10090 GN=Gatad2b PE=1 SV=1	2	1	0	1	0	0	0	0	63.638	506620	0	506620	0	0	0	0
	Hbb-bs;Hbbt1	tr|E9Q223|E9Q223_MOUSE Hemoglobin, beta adult s chain (Fragment) OS=Mus musculus OX=10090 GN=Hbb-bs PE=1 SV=1;tr|A8DUQ5|A8DUQ5_MOUSE Beta-globin OS=Mus musculus OX=10090 GN=Hbbt1 PE=3 SV=1;tr|A8DUQ1|A8DUQ1_MOUSE Beta-globin OS=Mus musculus OX=10090 GN=Hbbt	11	1	0	0	0	1	1	0	11.083	0	0	0	0	0	0	0
Hemoglobin subunit alpha	haemaglobin alpha 2;Hbat1;Hba	tr|Q61649|Q61649_MOUSE Alpha-globin mRNA (Fragment) OS=Mus musculus OX=10090 PE=2 SV=1;tr|Q9QWJ3|Q9QWJ3_MOUSE Alpha-1-globin (Fragment) OS=Mus musculus OX=10090 PE=2 SV=1;tr|Q9CY10|Q9CY10_MOUSE Globin family profile domain-containing protein OS=Mus musculu	8	1	0	0	0	0	1	1	6.2159	6709000	0	0	0	0	3237200	3471900
Nischarin	Nisch	tr|F6YR29|F6YR29_MOUSE Nischarin (Fragment) OS=Mus musculus OX=10090 GN=Nisch PE=1 SV=1;tr|B7ZN33|B7ZN33_MOUSE Nisch protein (Fragment) OS=Mus musculus OX=10090 GN=Nisch PE=2 SV=1;sp|Q80TM9|NISCH_MOUSE Nischarin OS=Mus musculus OX=10090 GN=Nisch PE=1 SV=2	3	1	0	0	0	0	1	1	38.33	16626000	0	0	0	0	9027300	7598400
E3 ubiquitin-protein ligase RNF181	Rnf181	tr|D3YUJ1|D3YUJ1_MOUSE Ring finger protein 181 OS=Mus musculus OX=10090 GN=Rnf181 PE=1 SV=1;sp|Q9CY62|RN181_MOUSE E3 ubiquitin-protein ligase RNF181 OS=Mus musculus OX=10090 GN=Rnf181 PE=1 SV=1	2	1	1	1	0	1	1	1	23.02	2696500000	49529000	14337000	0	964060000	526260000	1142300000
60S acidic ribosomal protein P0	Rplp0	tr|O89073|O89073_MOUSE 60S acidic ribosomal protein P0 (Fragment) OS=Mus musculus OX=10090 GN=Rplp0 PE=2 SV=1;tr|D3YVM5|D3YVM5_MOUSE Ribosomal protein, large, P0 (Fragment) OS=Mus musculus OX=10090 GN=Rplp0 PE=1 SV=1;tr|S4R1N1|S4R1N1_MOUSE Ribosomal protei	6	1	0	0	0	0	0	1	14.499	2929000	0	0	0	0	0	2929000
Dynein heavy chain 2, axonemal	Dnah2	tr|Q5F222|Q5F222_MOUSE Dynein, axonemal, heavy chain 2 OS=Mus musculus OX=10090 GN=RP23-56I20.8-001 PE=3 SV=1;tr|D3Z667|D3Z667_MOUSE Dynein, axonemal, heavy chain 2 OS=Mus musculus OX=10090 GN=Dnah2 PE=1 SV=1;sp|P0C6F1|DYH2_MOUSE Dynein axonemal heavy chai	3	1	0	0	0	0	0	1	511.56	0	0	0	0	0	0	0
	Gm17252	tr|E9Q658|E9Q658_MOUSE Prostate and testis expressed 1 OS=Mus musculus OX=10090 GN=Pate1 PE=4 SV=2	1	1	1	0	0	0	0	0	14.093	0	0	0	0	0	0	0
	Gm7073	tr|E9QAS1|E9QAS1_MOUSE Predicted gene 7073 OS=Mus musculus OX=10090 GN=Gm7073 PE=1 SV=1	1	1	1	0	0	0	0	0	37.681	1683400	1683400	0	0	0	0	0
Protocadherin Fat 3	Fat3	tr|E9QK16|E9QK16_MOUSE FAT atypical cadherin 3 OS=Mus musculus OX=10090 GN=Fat3 PE=1 SV=1;sp|Q8BNA6|FAT3_MOUSE Protocadherin Fat 3 OS=Mus musculus OX=10090 GN=Fat3 PE=1 SV=2	2	1	0	0	0	1	0	1	501.59	0	0	0	0	0	0	0
	Pdia6	tr|Q9DAB4|Q9DAB4_MOUSE Protein disulfide-isomerase A6 OS=Mus musculus OX=10090 GN=Pdia6 PE=2 SV=1;tr|F7DBQ0|F7DBQ0_MOUSE Protein disulfide-isomerase A6 OS=Mus musculus OX=10090 GN=Pdia6 PE=1 SV=1;tr|Q3TML0|Q3TML0_MOUSE Protein disulfide-isomerase A6 OS=Mus	4	1	0	0	0	1	0	0	42.889	1376500	0	0	0	1376500	0	0
	AE2	tr|O54945|O54945_MOUSE Anion exchanger (Fragment) OS=Mus musculus OX=10090 GN=AE2 PE=4 SV=1	1	1	0	0	0	0	0	1	4.1507	11872000	0	0	0	0	0	11872000
Syndecan;Syndecan-1	Sdc1	tr|Q3V1F2|Q3V1F2_MOUSE Syndecan OS=Mus musculus OX=10090 GN=Sdc1 PE=2 SV=1;sp|P18828|SDC1_MOUSE Syndecan-1 OS=Mus musculus OX=10090 GN=Sdc1 PE=1 SV=1	2	1	0	0	0	0	0	1	32.904	926240	0	0	0	0	0	926240
ATP synthase subunit beta, mitochondrial	Atp5b	sp|P56480|ATPB_MOUSE ATP synthase subunit beta, mitochondrial OS=Mus musculus OX=10090 GN=Atp5f1b PE=1 SV=2	1	1	1	0	0	0	1	1	56.3	1034900	0	0	0	0	488860	546040
Beta-1,4-galactosyltransferase 5	B4galt5	tr|Q3U7I0|Q3U7I0_MOUSE Beta-1,4-galactosyltransferase 5 (Fragment) OS=Mus musculus OX=10090 GN=B4galt5 PE=2 SV=1;tr|Q9QY11|Q9QY11_MOUSE Beta-1,4-galactosyltransferase OS=Mus musculus OX=10090 GN=B4galt5 PE=2 SV=1;sp|Q9JMK0|B4GT5_MOUSE Beta-1,4-galactosyltr	3	1	0	0	0	0	1	1	30.269	13306000	0	0	0	0	2266600	11039000
La-related protein 1	Larp1	tr|Q3UU34|Q3UU34_MOUSE HTH La-type RNA-binding domain-containing protein (Fragment) OS=Mus musculus OX=10090 GN=Larp1 PE=2 SV=1;tr|Z4YJT3|Z4YJT3_MOUSE La ribonucleoprotein domain family, member 1 OS=Mus musculus OX=10090 GN=Larp1 PE=1 SV=1;sp|Q6ZQ58|LARP1_	3	1	0	0	0	0	1	0	70.618	375100	0	0	0	0	375100	0
	Try4;Try5	sp|Q9R0T7|TRY4_MOUSE Trypsin-4 OS=Mus musculus OX=10090 GN=Try4 PE=1 SV=1;sp|Q9QUK9|TRY5_MOUSE Trypsin-5 OS=Mus musculus OX=10090 GN=Try5 PE=1 SV=1;tr|Q3V2E0|Q3V2E0_MOUSE Peptidase S1 domain-containing protein OS=Mus musculus OX=10090 GN=Try5 PE=2 SV=1	3	1	0	0	0	1	1	1	26.274	1277500000	0	0	0	865710000	125530000	286270000
Leucine-rich repeat-containing protein 14	Lrrc14	tr|Q8BXE4|Q8BXE4_MOUSE Uncharacterized protein OS=Mus musculus OX=10090 GN=Lrrc14 PE=2 SV=1;tr|Q6VB43|Q6VB43_MOUSE Leucine-rich repeat-containing protein 14 isoform c OS=Mus musculus OX=10090 GN=Lrrc14 PE=2 SV=1;tr|Q8BKB4|Q8BKB4_MOUSE Uncharacterized prote	5	1	0	0	0	0	1	1	23.569	22820000	0	0	0	0	11684000	11136000
Meiosis arrest female protein 1	Marf1	sp|Q8BJ34|MARF1_MOUSE Meiosis regulator and mRNA stability factor 1 OS=Mus musculus OX=10090 GN=Marf1 PE=1 SV=3	1	1	0	0	0	0	1	0	192.06	94999000	0	0	0	0	94999000	0
Putative E3 ubiquitin-protein ligase SH3RF2	Sh3rf2	sp|Q8BZT2|SH3R2_MOUSE E3 ubiquitin-protein ligase SH3RF2 OS=Mus musculus OX=10090 GN=Sh3rf2 PE=1 SV=2	1	1	1	0	0	0	0	0	80.066	0	0	0	0	0	0	0
RNA-binding protein 28	Rbm28	sp|Q8CGC6|RBM28_MOUSE RNA-binding protein 28 OS=Mus musculus OX=10090 GN=Rbm28 PE=1 SV=4	1	1	1	0	0	0	0	1	84.213	35194000	0	0	0	0	0	35194000
Endonuclease 8-like 3	Neil3	sp|Q8K203|NEIL3_MOUSE Endonuclease 8-like 3 OS=Mus musculus OX=10090 GN=Neil3 PE=1 SV=1	1	1	0	0	0	1	0	0	67.416	1880400	0	0	0	1880400	0	0
Presequence protease, mitochondrial	Pitrm1	sp|Q8K411|PREP_MOUSE Presequence protease, mitochondrial OS=Mus musculus OX=10090 GN=Pitrm1 PE=1 SV=1	1	1	0	0	0	0	0	1	117.37	0	0	0	0	0	0	0
Eukaryotic translation initiation factor 3 subunit L	Eif3l	sp|Q8QZY1|EIF3L_MOUSE Eukaryotic translation initiation factor 3 subunit L OS=Mus musculus OX=10090 GN=Eif3l PE=1 SV=1	1	1	0	0	0	0	1	1	66.612	5146600	0	0	0	0	3098500	2048100
Uncharacterized protein KIAA2013	Kiaa2013	sp|Q91X21|K2013_MOUSE Uncharacterized protein KIAA2013 OS=Mus musculus OX=10090 GN=Kiaa2013 PE=1 SV=1	1	1	0	0	0	1	0	0	69.424	12872000	0	0	0	12872000	0	0
	Prss1	tr|Q9Z1R9|Q9Z1R9_MOUSE Protease, serine 1 (trypsin 1) OS=Mus musculus OX=10090 GN=Prss1 PE=1 SV=1	1	1	0	0	0	1	1	1	26.134	4485000000	0	0	0	1.691e+09	0	2794000000

## Sheet: raw data
Protein IDs	Majority protein IDs	Peptide counts (all)	Peptide counts (razor+unique)	Peptide counts (unique)	Protein names	Gene names	Fasta headers	Number of proteins	Peptides	Razor + unique peptides	Unique peptides	Peptides CD4-TCs_Casd1xLck	Peptides CD4-TCs_ST8Sia6-KO	Peptides CD4-TCs_WT	Peptides PCs_Casd1xMb1	Peptides PCs_ST8Sia6-KO	Peptides PCs_WT	Razor + unique peptides CD4-TCs_Casd1xLck	Razor + unique peptides CD4-TCs_ST8Sia6-KO	Razor + unique peptides CD4-TCs_WT	Razor + unique peptides PCs_Casd1xMb1	Razor + unique peptides PCs_ST8Sia6-KO	Razor + unique peptides PCs_WT	Unique peptides CD4-TCs_Casd1xLck	Unique peptides CD4-TCs_ST8Sia6-KO	Unique peptides CD4-TCs_WT	Unique peptides PCs_Casd1xMb1	Unique peptides PCs_ST8Sia6-KO	Unique peptides PCs_WT	Sequence coverage [%]	Unique + razor sequence coverage [%]	Unique sequence coverage [%]	Mol. weight [kDa]	Sequence length	Sequence lengths	Fraction average	Fraction 1	Fraction 2	Fraction 3	Fraction 4	Q-value	Score	Sequence coverage CD4-TCs_Casd1xLck [%]	Sequence coverage CD4-TCs_ST8Sia6-KO [%]	Sequence coverage CD4-TCs_WT [%]	Sequence coverage PCs_Casd1xMb1 [%]	Sequence coverage PCs_ST8Sia6-KO [%]	Sequence coverage PCs_WT [%]	Intensity
A2NVX2;A2NVX3;Q58EU8;A0A0D5ZY64;A0A125T906;A0A125T908;A2P1G9;Q65ZC0;A2NHM3;A2NV19;U5JE78;A0A0G2JDE5;F6XWB2;A0A140T8N1;A0A075B5K8;A0A075B5N0;A0A140T8M9;A0A140T8M0;A0A0B4J1I0;Q5F2I0;B5UB67;B5DC72;Q53VP8;A0A2S0DFH2;A0A2S0DFI6;A0A2S0DFH4;A0A2S0DFH3;A2NVX1;A2NVX0;A2NVW8;A2NN81;P01631	A2NVX2;A2NVX3;Q58EU8;A0A0D5ZY64;A0A125T906;A0A125T908;A2P1G9;Q65ZC0;A2NHM3;A2NV19;U5JE78;A0A0G2JDE5;F6XWB2;A0A140T8N1;A0A075B5K8;A0A075B5N0;A0A140T8M9;A0A140T8M0;A0A0B4J1I0;Q5F2I0;B5UB67;B5DC72;Q53VP8;A0A2S0DFH2;A0A2S0DFI6;A0A2S0DFH4;A0A2S0DFH3;A2NVX1;A2NVX0;A2NVW8;A2NN81;P01631	1;1;1;1;1;1;1;1;1;1;1;1;1;1;1;1;1;1;1;1;1;1;1;1;1;1;1;1;1;1;1;1	1;1;1;1;1;1;1;1;1;1;1;1;1;1;1;1;1;1;1;1;1;1;1;1;1;1;1;1;1;1;1;1	1;1;1;1;1;1;1;1;1;1;1;1;1;1;1;1;1;1;1;1;1;1;1;1;1;1;1;1;1;1;1;1	Ig kappa chain V-II region 26-10	Igk;Igkc;Igkv1-117;Igkv1-115;Igkv1-99;Igkv1-35;Igkv1-110;IgG1 anti-TS1 VL;EP3-1VL;Na;Igh-V7183	tr|A2NVX2|A2NVX2_MOUSE Light chain variable region (Fragment) OS=Mus musculus OX=10090 PE=2 SV=1;tr|A2NVX3|A2NVX3_MOUSE Light chain variable region (Fragment) OS=Mus musculus OX=10090 PE=2 SV=1;tr|Q58EU8|Q58EU8_MOUSE Igk protein OS=Mus musculus OX=10090 GN	32	1	1	1	0	0	0	1	0	0	0	0	0	1	0	0	0	0	0	1	0	0	12.7	12.7	12.7	10.502	102	102;102;239;238;238;238;219;219;219;131;126;120;120;120;119;119;119;119;119;115;114;114;112;112;112;112;112;102;102;102;269;113	4				1	0	6.348	0	0	0	12.7	0	0	464080
Q5R3X4;Q505N9;Q569X1;Q8R3H6;Q9D8L4;Q91Z05;Q6PJA7;A0A0E4B366;A0A0F7QZE4;Q66K04;A0A0F7R1P3;Q569W9;Q6PJB2;Q6PF95;Q6PIP8;A0A0A6YVP0;F6TQW2;A0A075B5P3;A0A4V6JA63;A0A0A6YY53;A0A4U9FGA5;Q58E56;P01863;P01865;P01864	Q5R3X4;Q505N9;Q569X1;Q8R3H6;Q9D8L4;Q91Z05;Q6PJA7;A0A0E4B366;A0A0F7QZE4;Q66K04;A0A0F7R1P3;Q569W9;Q6PJB2;Q6PF95;Q6PIP8;A0A0A6YVP0;F6TQW2;A0A075B5P3;A0A4V6JA63;A0A0A6YY53;A0A4U9FGA5;Q58E56;P01863;P01865;P01864	1;1;1;1;1;1;1;1;1;1;1;1;1;1;1;1;1;1;1;1;1;1;1;1;1	1;1;1;1;1;1;1;1;1;1;1;1;1;1;1;1;1;1;1;1;1;1;1;1;1	1;1;1;1;1;1;1;1;1;1;1;1;1;1;1;1;1;1;1;1;1;1;1;1;1	Ig gamma-2A chain C region, A allele;Ig gamma-2A chain C region, membrane-bound form;Ig gamma-2A chain C region secreted form	Igh;Ighg;Ighg2a;Ighg2b;Ighg2c;Igh-1a	tr|Q5R3X4|Q5R3X4_MOUSE CH2 domain (Fragment) OS=Mus musculus OX=10090 PE=4 SV=1;tr|Q505N9|Q505N9_MOUSE Igh protein OS=Mus musculus OX=10090 GN=Igh PE=1 SV=1;tr|Q569X1|Q569X1_MOUSE Ighg protein OS=Mus musculus OX=10090 GN=Ighg PE=1 SV=1;tr|Q8R3H6|Q8R3H6_MOU	25	1	1	1	0	0	0	1	0	1	0	0	0	1	0	1	0	0	0	1	0	1	14.5	14.5	14.5	12.31	110	110;468;476;474;473;473;472;472;472;471;469;468;465;464;464;405;404;336;335;335;334;477;330;398;335	4				2	0	6.8159	0	0	0	14.5	0	14.5	4271600
A0A4U9FFL2;A0A075B5P4;A0A0A6YWR2;A0A0M4KM70;A0A0B6VMB2;U5LP42;Q99LC4;A0A0C6E3V3;I6L985;P01868;P01869	A0A4U9FFL2;A0A075B5P4;A0A0A6YWR2;A0A0M4KM70;A0A0B6VMB2;U5LP42;Q99LC4;A0A0C6E3V3;I6L985;P01868;P01869	1;1;1;1;1;1;1;1;1;1;1	1;1;1;1;1;1;1;1;1;1;1	1;1;1;1;1;1;1;1;1;1;1	Ig gamma-1 chain C region secreted form;Ig gamma-1 chain C region, membrane-bound form	Ighg1;HC;Igh	tr|A0A4U9FFL2|A0A4U9FFL2_MOUSE IgG1 OS=Mus musculus OX=10090 GN=Ighg1 PE=4 SV=1;tr|A0A075B5P4|A0A075B5P4_MOUSE Immunoglobulin heavy constant gamma 1 (G1m marker) (Fragment) OS=Mus musculus OX=10090 GN=Ighg1 PE=1 SV=1;tr|A0A0A6YWR2|A0A0A6YWR2_MOUSE Immunogl	11	1	1	1	0	0	0	1	0	1	0	0	0	1	0	1	0	0	0	1	0	1	3.1	3.1	3.1	35.633	323	323;324;393;457;460;463;463;463;469;324;393	2.17	2	2	1	1	0	22.24	0	0	0	3.1	0	3.1	8774800
A0A075B6A0;A0A075B5P6;P01872	A0A075B6A0;A0A075B5P6;P01872	1;1;1	1;1;1	1;1;1	Ig mu chain C region	Ighm	tr|A0A075B6A0|A0A075B6A0_MOUSE Immunoglobulin heavy constant mu (Fragment) OS=Mus musculus OX=10090 GN=Ighm PE=1 SV=2;tr|A0A075B5P6|A0A075B5P6_MOUSE Immunoglobulin heavy constant mu (Fragment) OS=Mus musculus OX=10090 GN=Ighm PE=1 SV=1;sp|P01872|IGHM_MOUSE	3	1	1	1	0	0	0	1	0	1	0	0	0	1	0	1	0	0	0	1	0	1	3.4	3.4	3.4	52.498	476	476;455;454	3.67			1	2	0	6.3113	0	0	0	3.4	0	3.4	5140300
A0A087WP18;Q3TM14;Q8BRM6	A0A087WP18;Q3TM14;Q8BRM6	1;1;1	1;1;1	1;1;1	Meiosis-specific protein MEI4-like	Mei4	tr|A0A087WP18|A0A087WP18_MOUSE Meiotic double-stranded break formation protein 4 OS=Mus musculus OX=10090 GN=Mei4 PE=1 SV=1;tr|Q3TM14|Q3TM14_MOUSE Meiosis-specific protein MEI4 (Fragment) OS=Mus musculus OX=10090 GN=Mei4 PE=2 SV=1;sp|Q8BRM6|MEI4_MOUSE Meio	3	1	1	1	0	0	0	1	0	1	0	0	0	1	0	1	0	0	0	1	0	1	2.4	2.4	2.4	33.355	290	290;328;389	4				2	0	9.3844	0	0	0	2.4	0	2.4	24225000
F6Q2E3;A0A087WPH7;Q3UD94;A2AGN7;Q3THI5;Q3U8Y7;Q3TKC2;Q8BUP7;B7ZCF1;Q3TKG4;O88685	F6Q2E3;A0A087WPH7;Q3UD94;A2AGN7;Q3THI5;Q3U8Y7;Q3TKC2;Q8BUP7;B7ZCF1;Q3TKG4;O88685	1;1;1;1;1;1;1;1;1;1;1	1;1;1;1;1;1;1;1;1;1;1	1;1;1;1;1;1;1;1;1;1;1	26S protease regulatory subunit 6A	Psmc3	tr|F6Q2E3|F6Q2E3_MOUSE Proteasome (prosome, macropain) 26S subunit, ATPase 3 (Fragment) OS=Mus musculus OX=10090 GN=Psmc3 PE=1 SV=1;tr|A0A087WPH7|A0A087WPH7_MOUSE Proteasome (prosome, macropain) 26S subunit, ATPase 3 (Fragment) OS=Mus musculus OX=10090 GN=	11	1	1	1	0	0	0	1	1	1	0	0	0	1	1	1	0	0	0	1	1	1	9.9	9.9	9.9	22.833	203	203;305;351;400;404;423;442;451;451;502;442	4				4	0	7.2268	0	0	0	9.9	9.9	9.9	9412400
A0A087WRB8;A0A087WPR7;A0A087WSP0;E9Q9X1;S4R1P5;Q91ZU6	A0A087WRB8;A0A087WPR7;A0A087WSP0;E9Q9X1;S4R1P5;Q91ZU6	1;1;1;1;1;1	1;1;1;1;1;1	1;1;1;1;1;1	Dystonin	Dst	tr|A0A087WRB8|A0A087WRB8_MOUSE Dystonin (Fragment) OS=Mus musculus OX=10090 GN=Dst PE=1 SV=1;tr|A0A087WPR7|A0A087WPR7_MOUSE Dystonin (Fragment) OS=Mus musculus OX=10090 GN=Dst PE=1 SV=1;tr|A0A087WSP0|A0A087WSP0_MOUSE Dystonin OS=Mus musculus OX=10090 GN=Ds	6	1	1	1	0	0	0	1	0	1	0	0	0	1	0	1	0	0	0	1	0	1	0.5	0.5	0.5	170.21	1471	1471;2987;5175;7406;7717;7393	1.33	2	1			1	-2	0	0	0	0.5	0	0.5	46204000
A0A087WSP9;Q59IX1;Q543F8;Q60862	A0A087WSP9;Q59IX1;Q543F8;Q60862	1;1;1;1	1;1;1;1	1;1;1;1	Origin recognition complex subunit 2	Orc2	tr|A0A087WSP9|A0A087WSP9_MOUSE Origin recognition complex, subunit 2 (Fragment) OS=Mus musculus OX=10090 GN=Orc2 PE=1 SV=1;tr|Q59IX1|Q59IX1_MOUSE Origin recognition complex subunit 2 OS=Mus musculus OX=10090 GN=Orc2 PE=1 SV=1;tr|Q543F8|Q543F8_MOUSE Origin	4	1	1	1	0	0	0	0	0	1	0	0	0	0	0	1	0	0	0	0	0	1	22.7	22.7	22.7	4.8956	44	44;528;576;576	4				1	1	-2	0	0	0	0	0	22.7	999750
A0A0A0MQA5;P68368;A0A087WRB4;A0A087WQS4;A0A087WSB0;A0A087WSL5	A0A0A0MQA5;P68368	10;10;3;3;1;1	1;1;1;1;1;1	1;1;1;1;1;1	Tubulin alpha-4A chain	Tuba4a	tr|A0A0A0MQA5|A0A0A0MQA5_MOUSE Tubulin alpha chain (Fragment) OS=Mus musculus OX=10090 GN=Tuba4a PE=1 SV=1;sp|P68368|TBA4A_MOUSE Tubulin alpha-4A chain OS=Mus musculus OX=10090 GN=Tuba4a PE=1 SV=1	6	10	1	1	5	5	7	7	9	7	0	0	1	0	0	0	0	0	1	0	0	0	28.3	3.1	3.1	52.793	477	477;448;100;125;81;89	4				1	0	35.238	15.7	17.2	21.8	21.8	25.2	23.3	0
A0A0A0MQD6	A0A0A0MQD6	1	1	1		Dusp15	tr|A0A0A0MQD6|A0A0A0MQD6_MOUSE Dual specificity phosphatase-like 15 OS=Mus musculus OX=10090 GN=Dusp15 PE=4 SV=1	1	1	1	1	0	0	0	1	0	0	0	0	0	1	0	0	0	0	0	1	0	0	14.1	14.1	14.1	8.2585	78	78	4				1	1	-2	0	0	0	14.1	0	0	362330
S4R257;S4R1W1;D2KHZ9;A0A1D5RLD8;A0A0A0MQF6;P16858;Q6IWE3;Q3TUZ9;Q8CEV2;Q8BJ40	S4R257;S4R1W1;D2KHZ9;A0A1D5RLD8;A0A0A0MQF6;P16858;Q6IWE3;Q3TUZ9;Q8CEV2;Q8BJ40	2;2;2;2;2;2;1;1;1;1	2;2;2;2;2;2;1;1;1;1	2;2;2;2;2;2;1;1;1;1	Glyceraldehyde-3-phosphate dehydrogenase	Gapdh;Gm3839;GAPDH;Gapd;Gm10481;3000002C10Rik;Gm6498	tr|S4R257|S4R257_MOUSE Glyceraldehyde-3-phosphate dehydrogenase (Fragment) OS=Mus musculus OX=10090 GN=Gapdh PE=1 SV=1;tr|S4R1W1|S4R1W1_MOUSE Glyceraldehyde-3-phosphate dehydrogenase OS=Mus musculus OX=10090 GN=Gm3839 PE=1 SV=1;tr|D2KHZ9|D2KHZ9_MOUSE Glyce	10	2	2	2	0	0	1	1	0	0	0	0	1	1	0	0	0	0	1	1	0	0	10.4	10.4	10.4	29.939	280	280;333;333;333;359;333;96;144;156;209	1.5	1	1			0	40.613	0	0	2.9	7.5	0	0	2454800
Q5DTR4;A0A0A0MQG2;Q62261;Q3TZN6	Q5DTR4;A0A0A0MQG2;Q62261;Q3TZN6	2;2;2;1	2;2;2;1	2;2;2;1	Spectrin beta chain, non-erythrocytic 1	Sptbn1	tr|Q5DTR4|Q5DTR4_MOUSE MKIAA4049 protein (Fragment) OS=Mus musculus OX=10090 GN=Sptbn1 PE=2 SV=1;tr|A0A0A0MQG2|A0A0A0MQG2_MOUSE Spectrin beta, non-erythrocytic 1 (Fragment) OS=Mus musculus OX=10090 GN=Sptbn1 PE=1 SV=1;sp|Q62261|SPTB2_MOUSE Spectrin beta ch	4	2	2	2	0	2	0	0	0	0	0	2	0	0	0	0	0	2	0	0	0	0	1.9	1.9	1.9	150.49	1290	1290;2092;2363;642	1	2				0	12.056	0	1.9	0	0	0	0	0
A0A0A0MQG4	A0A0A0MQG4	1	1	1		Nr6a1	tr|A0A0A0MQG4|A0A0A0MQG4_MOUSE Nuclear receptor subfamily 6, group A, member 1 (Fragment) OS=Mus musculus OX=10090 GN=Nr6a1 PE=4 SV=1	1	1	1	1	0	0	0	0	0	1	0	0	0	0	0	1	0	0	0	0	0	1	9.1	9.1	9.1	24.181	220	220	1	1				1	-2	0	0	0	0	0	9.1	10936000
A0A0A6YW57;A2AV19;Q3TKQ3;Q8VBV3	A0A0A6YW57;A2AV19;Q3TKQ3;Q8VBV3	1;1;1;1	1;1;1;1	1;1;1;1	Exosome complex component RRP4	Exosc2	tr|A0A0A6YW57|A0A0A6YW57_MOUSE Exosome component 2 (Fragment) OS=Mus musculus OX=10090 GN=Exosc2 PE=1 SV=1;tr|A2AV19|A2AV19_MOUSE Ribosomal RNA-processing protein 4 (Fragment) OS=Mus musculus OX=10090 GN=Exosc2 PE=1 SV=1;tr|Q3TKQ3|Q3TKQ3_MOUSE Ribosomal RN	4	1	1	1	0	1	0	0	0	0	0	1	0	0	0	0	0	1	0	0	0	0	10.8	10.8	10.8	8.0944	74	74;247;293;293	4				1	1	-2	0	10.8	0	0	0	0	0
P0CG50;A5JUZ1;Q8VC46;Q922Z8;Q8R0Z9;Q78XY9;Q3TH47;Q5SX22;E9QNP0;Q922B0;E9Q5F6;E9Q4P0;Q642L7;Q8C2K3;Q5M9K3;E9Q9J0;A0A0A6YW67;P62983;P0CG49;P62984;B0LAC2	P0CG50;A5JUZ1;Q8VC46;Q922Z8;Q8R0Z9;Q78XY9;Q3TH47;Q5SX22;E9QNP0;Q922B0;E9Q5F6;E9Q4P0;Q642L7;Q8C2K3;Q5M9K3;E9Q9J0;A0A0A6YW67;P62983;P0CG49;P62984;B0LAC2	3;3;3;3;3;3;3;3;3;3;3;3;3;3;3;3;3;3;3;3;2	3;3;3;3;3;3;3;3;3;3;3;3;3;3;3;3;3;3;3;3;2	3;3;3;3;3;3;3;3;3;3;3;3;3;3;3;3;3;3;3;3;2	Polyubiquitin-C;Ubiquitin;Ubiquitin-related 1;Ubiquitin-related 2;Ubiquitin-40S ribosomal protein S27a;Ubiquitin;40S ribosomal protein S27a;Polyubiquitin-B;Ubiquitin;Ubiquitin-60S ribosomal protein L40;Ubiquitin;60S ribosomal protein L40	Ubc;Ubb;Kxd1;Rps27a;Gm1821;Uba52;Gm8797	sp|P0CG50|UBC_MOUSE Polyubiquitin-C OS=Mus musculus OX=10090 GN=Ubc PE=1 SV=2;tr|A5JUZ1|A5JUZ1_MOUSE Ubiqutin subunit 1 (Fragment) OS=Mus musculus OX=10090 GN=Ubc PE=2 SV=1;tr|Q8VC46|Q8VC46_MOUSE Ubc protein OS=Mus musculus OX=10090 GN=Ubc PE=2 SV=1;tr|Q92	21	3	3	3	1	1	2	2	1	2	1	1	2	2	1	2	1	1	2	2	1	2	41.7	41.7	41.7	82.549	734	734;76;658;582;354;305;278;236;232;202;201;193;156;153;128;96;77;156;305;128;71	2.61	6	4	6	7	0	323.31	19.6	19.6	30.7	30.7	19.6	30.7	41871000
A0A0A6YX87;Q9D721;Q8R0J5;Q3UWE6	A0A0A6YX87;Q9D721;Q8R0J5;Q3UWE6	1;1;1;1	1;1;1;1	1;1;1;1		Wdr20	tr|A0A0A6YX87|A0A0A6YX87_MOUSE WD repeat domain 20 OS=Mus musculus OX=10090 GN=Wdr20 PE=1 SV=1;tr|Q9D721|Q9D721_MOUSE WD repeat domain 20 OS=Mus musculus OX=10090 GN=Wdr20 PE=1 SV=1;tr|Q8R0J5|Q8R0J5_MOUSE Wdr20a protein OS=Mus musculus OX=10090 GN=Wdr20 PE	4	1	1	1	0	0	0	0	1	1	0	0	0	0	1	1	0	0	0	0	1	1	9.6	9.6	9.6	16.4	146	146;161;539;569	2		2			1	-2	0	0	0	0	9.6	9.6	101010
A0A0A6YXV8;B2RRE3;A0A0A6YY67;H7BX08;Q8C1B1	A0A0A6YXV8;B2RRE3;A0A0A6YY67;H7BX08;Q8C1B1	1;1;1;1;1	1;1;1;1;1	1;1;1;1;1	Calmodulin-regulated spectrin-associated protein 2	Camsap2	tr|A0A0A6YXV8|A0A0A6YXV8_MOUSE Calmodulin regulated spectrin-associated protein family, member 2 (Fragment) OS=Mus musculus OX=10090 GN=Camsap2 PE=1 SV=1;tr|B2RRE3|B2RRE3_MOUSE Camsap1l1 protein OS=Mus musculus OX=10090 GN=Camsap2 PE=2 SV=1;tr|A0A0A6YY67|A	5	1	1	1	0	0	1	0	0	0	0	0	1	0	0	0	0	0	1	0	0	0	1.2	1.2	1.2	91.727	814	814;1472;1472;1478;1461	2		1			1	-2	0	0	1.2	0	0	0	0
Q8R4A4;Q0VDL6;E9Q9E4;A0A1Y7VLM0;Q543G3;Q91WP4;Q3UPI3;A0A1L1SUS7;Q3TM24;E9PVC7;E3W997;Q8K0D0;I6L9D3;Q6NVF8;D3Z2T9;Q3UGB9;Q8C411;Q3U307;Q3U4J9;Q0VDL5;Q8BP21;Q545C3;A0A0G2JDL3;Q80YP0;E9PZX7;Q3U6X7;Q0VBK8;Q99JW7;Q543F6;Q64261;P49615;Q14AX6;Q04735;Q8BN81;Q04899;O35495;P11440;P30285;Q3V3A1;Q99J95;P97377;Q69ZA1	Q8R4A4;Q0VDL6;E9Q9E4;A0A1Y7VLM0;Q543G3;Q91WP4;Q3UPI3;A0A1L1SUS7;Q3TM24;E9PVC7;E3W997;Q8K0D0;I6L9D3;Q6NVF8;D3Z2T9;Q3UGB9;Q8C411;Q3U307;Q3U4J9;Q0VDL5;Q8BP21;Q545C3;A0A0G2JDL3;Q80YP0;E9PZX7;Q3U6X7;Q0VBK8;Q99JW7;Q543F6;Q64261;P49615;Q14AX6;Q04735;Q8BN81;Q04899;O35495;P11440;P30285;Q3V3A1;Q99J95;P97377;Q69ZA1	1;1;1;1;1;1;1;1;1;1;1;1;1;1;1;1;1;1;1;1;1;1;1;1;1;1;1;1;1;1;1;1;1;1;1;1;1;1;1;1;1;1	1;1;1;1;1;1;1;1;1;1;1;1;1;1;1;1;1;1;1;1;1;1;1;1;1;1;1;1;1;1;1;1;1;1;1;1;1;1;1;1;1;1	1;1;1;1;1;1;1;1;1;1;1;1;1;1;1;1;1;1;1;1;1;1;1;1;1;1;1;1;1;1;1;1;1;1;1;1;1;1;1;1;1;1	Cyclin-dependent kinase 17;Cyclin-dependent kinase 3;Cyclin-dependent kinase 6;Cyclin-dependent-like kinase 5;Cyclin-dependent kinase 12;Cyclin-dependent kinase 16;Cyclin-dependent kinase 18;Cyclin-dependent kinase 14;Cyclin-dependent kinase 1;Cyclin-dependent kinase 4;Cyclin-dependent kinase 15;Cyclin-dependent kinase 9;Cyclin-dependent kinase 2;Cyclin-dependent kinase 13	Cdk18;Cdk4;Cdk16;Cdk14;Cdk15;Cdk17;Pctk2;Cdk1;Cdk2;Cdk6;Cdk3;Cdk5;Cdk12;Cdk9;Cdk13	tr|Q8R4A4|Q8R4A4_MOUSE Cell cycle p34 CDC2 kinase protein (Fragment) OS=Mus musculus OX=10090 PE=4 SV=1;tr|Q0VDL6|Q0VDL6_MOUSE Pctk3 protein OS=Mus musculus OX=10090 GN=Cdk18 PE=1 SV=1;tr|E9Q9E4|E9Q9E4_MOUSE Cyclin-dependent kinase 4 (Fragment) OS=Mus musc	42	1	1	1	0	1	1	1	0	0	0	1	1	1	0	0	0	1	1	1	0	0	4.2	4.2	4.2	21.92	191	191;451;253;837;496;496;496;481;461;451;435;523;430;423;200;346;339;346;326;307;303;303;260;304;271;298;326;295;292;326;292;1484;496;339;451;469;297;303;433;372;346;1511	4				3	0	6.7132	0	4.2	4.2	4.2	0	0	4476800
A0A0G2JDW2;P09542	A0A0G2JDW2;P09542	1;1	1;1	1;1	Myosin light chain 3	Myl3	tr|A0A0G2JDW2|A0A0G2JDW2_MOUSE Myosin, light polypeptide 3 (Fragment) OS=Mus musculus OX=10090 GN=Myl3 PE=1 SV=1;sp|P09542|MYL3_MOUSE Myosin light chain 3 OS=Mus musculus OX=10090 GN=Myl3 PE=1 SV=4	2	1	1	1	0	1	0	0	0	0	0	1	0	0	0	0	0	1	0	0	0	0	12.5	12.5	12.5	20.183	184	184;204	1.5	1	1			0	15.648	0	12.5	0	0	0	0	0
A0A0J9YU83	A0A0J9YU83	1	1	1			tr|A0A0J9YU83|A0A0J9YU83_MOUSE Microrchidia 3 (Fragment) OS=Mus musculus OX=10090 GN=Morc3 PE=1 SV=2	1	1	1	1	0	0	0	0	0	1	0	0	0	0	0	1	0	0	0	0	0	1	4.3	4.3	4.3	46.122	397	397	1	1				1	-2	0	0	0	0	0	4.3	0
A0A0J9YUE8;P86174	A0A0J9YUE8;P86174	1;1	1;1	1;1	BEN domain-containing protein 4	Bend4	tr|A0A0J9YUE8|A0A0J9YUE8_MOUSE BEN domain containing 4 OS=Mus musculus OX=10090 GN=Bend4 PE=4 SV=1;sp|P86174|BEND4_MOUSE BEN domain-containing protein 4 OS=Mus musculus OX=10090 GN=Bend4 PE=4 SV=2	2	1	1	1	0	0	0	1	0	0	0	0	0	1	0	0	0	0	0	1	0	0	40	40	40	4.4741	40	40;541	4				1	1	-2	0	0	0	40	0	0	172200
A0A0J9YUF3	A0A0J9YUF3	1	1	1			tr|A0A0J9YUF3|A0A0J9YUF3_MOUSE AarF domain containing kinase 2 (Fragment) OS=Mus musculus OX=10090 GN=Adck2 PE=1 SV=1	1	1	1	1	1	0	0	0	0	0	1	0	0	0	0	0	1	0	0	0	0	0	5.1	5.1	5.1	21.92	197	197	2		1			1	-2	5.1	0	0	0	0	0	0
A0A0N4SUM2;B7ZP22;O88569	A0A0N4SUM2;B7ZP22;O88569	1;1;1	1;1;1	1;1;1	Heterogeneous nuclear ribonucleoproteins A2/B1	Hnrnpa2b1	tr|A0A0N4SUM2|A0A0N4SUM2_MOUSE Heterogeneous nuclear ribonucleoprotein A2/B1 (Fragment) OS=Mus musculus OX=10090 GN=Hnrnpa2b1 PE=1 SV=1;tr|B7ZP22|B7ZP22_MOUSE Heterogeneous nuclear ribonucleoproteins A2/B1 OS=Mus musculus OX=10090 GN=Hnrnpa2b1 PE=2 SV=1;sp	3	1	1	1	0	0	0	1	1	1	0	0	0	1	1	1	0	0	0	1	1	1	6.5	6.5	6.5	16.936	155	155;341;353	3		1	2	1	0.0088106	6.1428	0	0	0	6.5	6.5	6.5	2689800
Q99JV4;Q8C905;Q8K2E3;A0A0N4SUS4;B2RRD7;B7ZNI3;A0A0N4SVG7;E9PXP1;Q80XK2;Q3U109;A0A0N4SUT9	Q99JV4;Q8C905;Q8K2E3;A0A0N4SUS4;B2RRD7;B7ZNI3;A0A0N4SVG7;E9PXP1;Q80XK2;Q3U109;A0A0N4SUT9	1;1;1;1;1;1;1;1;1;1;1	1;1;1;1;1;1;1;1;1;1;1	1;1;1;1;1;1;1;1;1;1;1		Brpf1	tr|Q99JV4|Q99JV4_MOUSE Brpf1 protein (Fragment) OS=Mus musculus OX=10090 GN=Brpf1 PE=2 SV=1;tr|Q8C905|Q8C905_MOUSE Peregrin (Fragment) OS=Mus musculus OX=10090 GN=Brpf1 PE=2 SV=2;tr|Q8K2E3|Q8K2E3_MOUSE Brpf1 protein (Fragment) OS=Mus musculus OX=10090 GN=B	11	1	1	1	0	0	1	0	0	0	0	0	1	0	0	0	0	0	1	0	0	0	1.1	1.1	1.1	79.851	706	706;807;957;1118;1212;1218;1218;1219;1246;1247;1252	3			1		0	6.5267	0	0	1.1	0	0	0	484630
Q3UDB1;A0A0N4SV00;Q8C5Q5;Q3UIJ0;Q3TJN2;Q3TIJ7;Q3THH8;Q3TET0;P80313;A0A0N4SUI8	Q3UDB1;A0A0N4SV00;Q8C5Q5;Q3UIJ0;Q3TJN2;Q3TIJ7;Q3THH8;Q3TET0;P80313;A0A0N4SUI8	2;2;2;2;2;2;2;2;2;1	2;2;2;2;2;2;2;2;2;1	2;2;2;2;2;2;2;2;2;1	T-complex protein 1 subunit eta	Cct7	tr|Q3UDB1|Q3UDB1_MOUSE T-complex protein 1 subunit eta (Fragment) OS=Mus musculus OX=10090 GN=Cct7 PE=2 SV=1;tr|A0A0N4SV00|A0A0N4SV00_MOUSE T-complex protein 1 subunit eta OS=Mus musculus OX=10090 GN=Cct7 PE=1 SV=1;tr|Q8C5Q5|Q8C5Q5_MOUSE T-complex protein	10	2	2	2	0	0	0	1	0	1	0	0	0	1	0	1	0	0	0	1	0	1	5.4	5.4	5.4	52.904	481	481;502;544;544;544;544;544;544;544;79	4				2	0	16.103	0	0	0	2.9	0	2.5	2095700
A0A0N4SVF0;A6H6H4;Q6ZWY8	A0A0N4SVF0;A6H6H4;Q6ZWY8	1;1;1	1;1;1	1;1;1	Thymosin beta-10	Tmsb10	tr|A0A0N4SVF0|A0A0N4SVF0_MOUSE Thymosin, beta 10 OS=Mus musculus OX=10090 GN=Tmsb10 PE=1 SV=1;tr|A6H6H4|A6H6H4_MOUSE Thymosin beta OS=Mus musculus OX=10090 GN=Tmsb10 PE=1 SV=1;sp|Q6ZWY8|TYB10_MOUSE Thymosin beta-10 OS=Mus musculus OX=10090 GN=Tmsb10 PE=1 S	3	1	1	1	0	0	0	0	1	0	0	0	0	0	1	0	0	0	0	0	1	0	20.9	20.9	20.9	7.2793	67	67;44;44	3			1		1	-2	0	0	0	0	20.9	0	0
A0A0N4SVP8;D6RJ60;D6RJ11;A0A0N4SVM5;E9PV04	A0A0N4SVP8;D6RJ60;D6RJ11;A0A0N4SVM5;E9PV04	2;1;1;1;1	1;0;0;0;0	1;0;0;0;0		Eif4a2;Gm8994	tr|A0A0N4SVP8|A0A0N4SVP8_MOUSE RNA helicase OS=Mus musculus OX=10090 GN=Eif4a3l2 PE=3 SV=1;tr|D6RJ60|D6RJ60_MOUSE RNA helicase OS=Mus musculus OX=10090 GN=Eif4a2 PE=1 SV=1;tr|D6RJ11|D6RJ11_MOUSE RNA helicase OS=Mus musculus OX=10090 GN=Eif4a2 PE=1 SV=1;tr|	5	2	1	1	0	0	0	2	1	1	0	0	0	1	0	0	0	0	0	1	0	0	7.5	3.6	3.6	46.959	411	411;96;97;266;411	1	1				1	-2	0	0	0	7.5	3.9	3.9	187870
A0A0R4J0I1;P07759	A0A0R4J0I1;P07759	1;1	1;1	1;1	Serine protease inhibitor A3K	Serpina3k	tr|A0A0R4J0I1|A0A0R4J0I1_MOUSE Serine (or cysteine) peptidase inhibitor, clade A, member 3K OS=Mus musculus OX=10090 GN=Serpina3k PE=1 SV=1;sp|P07759|SPA3K_MOUSE Serine protease inhibitor A3K OS=Mus musculus OX=10090 GN=Serpina3k PE=1 SV=2	2	1	1	1	0	0	0	0	1	1	0	0	0	0	1	1	0	0	0	0	1	1	2.4	2.4	2.4	46.672	418	418;418	2	1		1		1	-2	0	0	0	0	2.4	2.4	2812700
D3YTP0;A0A0R4J1G9;Q8CI59	D3YTP0;A0A0R4J1G9;Q8CI59	1;1;1	1;1;1	1;1;1	Metalloreductase STEAP3	Steap3	tr|D3YTP0|D3YTP0_MOUSE STEAP family member 3 (Fragment) OS=Mus musculus OX=10090 GN=Steap3 PE=1 SV=8;tr|A0A0R4J1G9|A0A0R4J1G9_MOUSE STEAP family member 3 OS=Mus musculus OX=10090 GN=Steap3 PE=1 SV=1;sp|Q8CI59|STEA3_MOUSE Metalloreductase STEAP3 OS=Mus musc	3	1	1	1	0	0	0	1	0	0	0	0	0	1	0	0	0	0	0	1	0	0	3.1	3.1	3.1	46.878	418	418;488;488	4				1	1	-2	0	0	0	3.1	0	0	346620
Q3UWX1;A0A0R4J1Y7;E9PXX7;Q3UBW8;Q3TEE8;Q91W90	Q3UWX1;A0A0R4J1Y7;E9PXX7;Q3UBW8;Q3TEE8;Q91W90	2;2;2;2;2;2	2;2;2;2;2;2	2;2;2;2;2;2	Thioredoxin domain-containing protein 5	Txndc5	tr|Q3UWX1|Q3UWX1_MOUSE protein disulfide-isomerase (Fragment) OS=Mus musculus OX=10090 GN=Txndc5 PE=2 SV=1;tr|A0A0R4J1Y7|A0A0R4J1Y7_MOUSE protein disulfide-isomerase OS=Mus musculus OX=10090 GN=Txndc5 PE=1 SV=1;tr|E9PXX7|E9PXX7_MOUSE protein disulfide-isom	6	2	2	2	0	0	0	0	0	2	0	0	0	0	0	2	0	0	0	0	0	2	10	10	10	31.242	280	280;323;344;417;417;417	4				2	0	11.878	0	0	0	0	0	10	666120
A0A0R4J237	A0A0R4J237	1	1	1			tr|A0A0R4J237|A0A0R4J237_MOUSE T cell receptor associated transmembrane adaptor 1 OS=Mus musculus OX=10090 GN=Trat1 PE=1 SV=3	1	1	1	1	0	0	0	0	1	0	0	0	0	0	1	0	0	0	0	0	1	0	27.8	27.8	27.8	6.1805	54	54	4				1	1	-2	0	0	0	0	27.8	0	9897200
A0A0R5RP29	A0A0R5RP29	1	1	1			tr|A0A0R5RP29|A0A0R5RP29_MOUSE Sodium channel protein OS=Mus musculus OX=10090 GN=Scn2a PE=2 SV=1	1	1	1	1	0	1	0	0	0	0	0	1	0	0	0	0	0	1	0	0	0	0	0.9	0.9	0.9	227.84	2006	2006	4				1	0	7.8548	0	0.9	0	0	0	0	0
A0A0U1RNN5;Q544C5;P15702	A0A0U1RNN5;Q544C5;P15702	4;4;4	4;4;4	4;4;4	Leukosialin	Spn	tr|A0A0U1RNN5|A0A0U1RNN5_MOUSE Sialophorin (Fragment) OS=Mus musculus OX=10090 GN=Spn PE=1 SV=1;tr|Q544C5|Q544C5_MOUSE Sialophorin OS=Mus musculus OX=10090 GN=Spn PE=1 SV=1;sp|P15702|LEUK_MOUSE Leukosialin OS=Mus musculus OX=10090 GN=Spn PE=1 SV=1	3	4	4	4	0	0	3	0	0	1	0	0	3	0	0	1	0	0	3	0	0	1	28.6	28.6	28.6	14.547	140	140;395;395	2.83		1	5		0	27.264	0	0	27.9	0	0	8.6	8001900
A0A1B0GR04	A0A1B0GR04	1	1	1			tr|A0A1B0GR04|A0A1B0GR04_MOUSE Elongation factor RNA polymerase II (Fragment) OS=Mus musculus OX=10090 GN=Ell PE=4 SV=1	1	1	1	1	0	1	0	0	0	0	0	1	0	0	0	0	0	1	0	0	0	0	17.3	17.3	17.3	5.5824	52	52	1	1				1	-2	0	17.3	0	0	0	0	0
A0A1B0GSU9;D3YZL5;A0A1B0GS39;D3Z133;D3YXD9;D3YXM9;A0A1B0GRE0;Q9DD19	A0A1B0GSU9;D3YZL5;A0A1B0GS39;D3Z133;D3YXD9;D3YXM9;A0A1B0GRE0;Q9DD19	1;1;1;1;1;1;1;1	1;1;1;1;1;1;1;1	1;1;1;1;1;1;1;1	Ras association domain-containing protein 7	Rassf7	tr|A0A1B0GSU9|A0A1B0GSU9_MOUSE Ras association (RalGDS/AF-6) domain family (N-terminal) member 7 OS=Mus musculus OX=10090 GN=Rassf7 PE=4 SV=1;tr|D3YZL5|D3YZL5_MOUSE Ras association (RalGDS/AF-6) domain family (N-terminal) member 7 (Fragment) OS=Mus musculu	8	1	1	1	0	0	0	0	1	0	0	0	0	0	1	0	0	0	0	0	1	0	25.6	25.6	25.6	4.6315	43	43;89;116;199;201;243;383;359	1	1				1	-2	0	0	0	0	25.6	0	1634800
A0A1B0GSR4;A0A1B0GRW3;Q3UXP2;Q3TXT7;Q9WTM5;A0A1B0GT54	A0A1B0GSR4;A0A1B0GRW3;Q3UXP2;Q3TXT7;Q9WTM5;A0A1B0GT54	2;2;2;2;2;1	2;2;2;2;2;1	2;2;2;2;2;1	RuvB-like 2	Ruvbl2	tr|A0A1B0GSR4|A0A1B0GSR4_MOUSE RuvB-like helicase (Fragment) OS=Mus musculus OX=10090 GN=Ruvbl2 PE=1 SV=1;tr|A0A1B0GRW3|A0A1B0GRW3_MOUSE RuvB-like helicase (Fragment) OS=Mus musculus OX=10090 GN=Ruvbl2 PE=1 SV=1;tr|Q3UXP2|Q3UXP2_MOUSE RuvB-like helicase OS	6	2	2	2	0	0	0	2	1	2	0	0	0	2	1	2	0	0	0	2	1	2	10.4	10.4	10.4	23.527	221	221;237;463;463;463;134	4				5	0	14.234	0	0	0	10.4	5.4	10.4	21323000
G3UZM8;Q3UF21;A0A1B0GX15;G3UWN5;Q6GTX3;Q4FK40;Q3UEE7;Q3UBS0;Q3TXU4;Q3TX45;P08226	G3UZM8;Q3UF21;A0A1B0GX15;G3UWN5;Q6GTX3;Q4FK40;Q3UEE7;Q3UBS0;Q3TXU4;Q3TX45;P08226	1;1;1;1;1;1;1;1;1;1;1	1;1;1;1;1;1;1;1;1;1;1	1;1;1;1;1;1;1;1;1;1;1	Apolipoprotein E	Apoe	tr|G3UZM8|G3UZM8_MOUSE Apolipoprotein E (Fragment) OS=Mus musculus OX=10090 GN=Apoe PE=1 SV=1;tr|Q3UF21|Q3UF21_MOUSE Apolipoprotein E (Fragment) OS=Mus musculus OX=10090 GN=Apoe PE=2 SV=1;tr|A0A1B0GX15|A0A1B0GX15_MOUSE Apolipoprotein E (Fragment) OS=Mus mu	11	1	1	1	0	0	0	0	0	1	0	0	0	0	0	1	0	0	0	0	0	1	9.6	9.6	9.6	17.187	146	146;158;231;232;311;311;311;311;311;311;311	3			1		0	10.801	0	0	0	0	0	9.6	168110
A0A1B4Z9R9	A0A1B4Z9R9	1	1	1			tr|A0A1B4Z9R9|A0A1B4Z9R9_MOUSE V(D)J recombination-activating protein 1 (Fragment) OS=Mus musculus OX=10090 GN=RAG1 PE=3 SV=1	1	1	1	1	1	0	0	0	0	0	1	0	0	0	0	0	1	0	0	0	0	0	5.3	5.3	5.3	40.807	356	356	4				1	0	7.3628	5.3	0	0	0	0	0	531510
A0A1D5RLY3;A0A1D5RLN1;A0A1D5RM75;Q0VH02;Q3UMM4	A0A1D5RLY3;A0A1D5RLN1;A0A1D5RM75;Q0VH02;Q3UMM4	1;1;1;1;1	1;1;1;1;1	1;1;1;1;1	Cyclin-dependent kinase 10	Cdk10	tr|A0A1D5RLY3|A0A1D5RLY3_MOUSE Cyclin-dependent kinase 10 (Fragment) OS=Mus musculus OX=10090 GN=Cdk10 PE=1 SV=1;tr|A0A1D5RLN1|A0A1D5RLN1_MOUSE Cyclin-dependent kinase 10 OS=Mus musculus OX=10090 GN=Cdk10 PE=1 SV=1;tr|A0A1D5RM75|A0A1D5RM75_MOUSE Cyclin-dep	5	1	1	1	0	0	0	0	0	1	0	0	0	0	0	1	0	0	0	0	0	1	9.6	9.6	9.6	12.864	115	115;129;140;331;360	4				1	0	7.0324	0	0	0	0	0	9.6	863250
A0A1G5SJ67	A0A1G5SJ67	1	1	1			tr|A0A1G5SJ67|A0A1G5SJ67_MOUSE NLR family, pyrin domain containing 1B, CAST/EiJ specific, allele 3 OS=Mus musculus OX=10090 GN=OTTMUSCASG00059402 PE=3 SV=1	1	1	1	1	0	0	0	0	0	1	0	0	0	0	0	1	0	0	0	0	0	1	0.6	0.6	0.6	135.35	1187	1187	1	1				1	-2	0	0	0	0	0	0.6	1266600
Q3UAF1;Q3UVN0;Q3U837;Q3TPL7;Q3TIE4;Q3T9L0;A0A1S6GWH2;Q8VDW0;Q9Z1N5;G3UXI6;Q3TB18	Q3UAF1;Q3UVN0;Q3U837;Q3TPL7;Q3TIE4;Q3T9L0;A0A1S6GWH2;Q8VDW0;Q9Z1N5;G3UXI6;Q3TB18	2;2;2;2;2;2;2;2;2;1;1	2;2;2;2;2;2;2;2;2;1;1	2;2;2;2;2;2;2;2;2;1;1	ATP-dependent RNA helicase DDX39A;Spliceosome RNA helicase Ddx39b	Ddx39;Ddx39a;Ddx39b	tr|Q3UAF1|Q3UAF1_MOUSE Helicase C-terminal domain-containing protein OS=Mus musculus OX=10090 GN=Ddx39a PE=2 SV=1;tr|Q3UVN0|Q3UVN0_MOUSE RNA helicase OS=Mus musculus OX=10090 GN=Ddx39a PE=2 SV=1;tr|Q3U837|Q3U837_MOUSE RNA helicase OS=Mus musculus OX=10090	11	2	2	2	0	0	1	0	1	1	0	0	1	0	1	1	0	0	1	0	1	1	7.5	7.5	7.5	26.611	227	227;427;427;427;427;427;483;427;428;148;324	4				3	0	11.846	0	0	3.1	0	4.4	4.4	4405900
A0A1W2P6G4	A0A1W2P6G4	1	1	1			tr|A0A1W2P6G4|A0A1W2P6G4_MOUSE Growth arrest-specific 2 like 3 (Fragment) OS=Mus musculus OX=10090 GN=Gas2l3 PE=4 SV=1	1	1	1	1	0	0	0	1	1	1	0	0	0	1	1	1	0	0	0	1	1	1	50	50	50	3.0786	26	26	2.6	1	1	2	1	1	-2	0	0	0	50	50	50	1358700
A0A1W2P871;A0A1W2P828;A0A1W2P6Q3;A0A1W2P7B7;Q9JJD8;Q542X7;P80314	A0A1W2P871;A0A1W2P828;A0A1W2P6Q3;A0A1W2P7B7;Q9JJD8;Q542X7;P80314	1;1;1;1;1;1;1	1;1;1;1;1;1;1	1;1;1;1;1;1;1	T-complex protein 1 subunit beta	Cct2	tr|A0A1W2P871|A0A1W2P871_MOUSE Chaperonin containing Tcp1, subunit 2 (beta) (Fragment) OS=Mus musculus OX=10090 GN=Cct2 PE=1 SV=1;tr|A0A1W2P828|A0A1W2P828_MOUSE Chaperonin containing Tcp1, subunit 2 (beta) (Fragment) OS=Mus musculus OX=10090 GN=Cct2 PE=1 S	7	1	1	1	0	1	1	0	0	0	0	1	1	0	0	0	0	1	1	0	0	0	34.4	34.4	34.4	6.6856	64	64;85;181;217;488;535;535	4				2	0	168.68	0	34.4	34.4	0	0	0	0
A0A1W2P6U4;Q3UEH8;P16331	A0A1W2P6U4;Q3UEH8;P16331	1;1;1	1;1;1	1;1;1	Phenylalanine-4-hydroxylase	Pah	tr|A0A1W2P6U4|A0A1W2P6U4_MOUSE Phenylalanine hydroxylase (Fragment) OS=Mus musculus OX=10090 GN=Pah PE=1 SV=1;tr|Q3UEH8|Q3UEH8_MOUSE phenylalanine 4-monooxygenase OS=Mus musculus OX=10090 GN=Pah PE=2 SV=1;sp|P16331|PH4H_MOUSE Phenylalanine-4-hydroxylase OS	3	1	1	1	1	1	1	1	1	0	1	1	1	1	1	0	1	1	1	1	1	0	5.2	5.2	5.2	20.378	174	174;452;453	2.6	2	2	4	2	0	14.338	5.2	5.2	5.2	5.2	5.2	0	0
E0CZ27;A1L0U3;F8WI35;A1L0V4;B9EI85;A0A8I4SYN6;A0A1W2P768;P84244;P84228;P68433;P02301	E0CZ27;A1L0U3;F8WI35;A1L0V4;B9EI85;A0A8I4SYN6;A0A1W2P768;P84244;P84228;P68433;P02301	1;1;1;1;1;1;1;1;1;1;1	1;1;1;1;1;1;1;1;1;1;1	1;1;1;1;1;1;1;1;1;1;1	Histone H3;Histone H3.3;Histone H3.2;Histone H3.1;Histone H3.3C	H3f3a;Hist1h3e;Hist1h3i;Hist2h3b;Hist1h3b;Hist1h3a;H3f3c	tr|E0CZ27|E0CZ27_MOUSE Histone H3 (Fragment) OS=Mus musculus OX=10090 GN=H3f3a PE=3 SV=1;tr|A1L0U3|A1L0U3_MOUSE Histone H3 (Fragment) OS=Mus musculus OX=10090 GN=Hist1h3e PE=2 SV=1;tr|F8WI35|F8WI35_MOUSE Histone H3 OS=Mus musculus OX=10090 GN=H3f3a PE=1 SV	11	1	1	1	0	0	0	0	0	1	0	0	0	0	0	1	0	0	0	0	0	1	5.9	5.9	5.9	13.322	119	119;133;135;135;136;136;181;136;136;136;136	4				1	0	14.2	0	0	0	0	0	5.9	0
Q6PB99;F8WJB9;E9PVP4;A0A1Y7VJA2;P70429	Q6PB99;F8WJB9;E9PVP4;A0A1Y7VJA2;P70429	1;1;1;1;1	1;1;1;1;1	1;1;1;1;1	Ena/VASP-like protein	Evl	tr|Q6PB99|Q6PB99_MOUSE Ena-vasodilator stimulated phosphoprotein OS=Mus musculus OX=10090 GN=Evl PE=2 SV=1;tr|F8WJB9|F8WJB9_MOUSE Ena-vasodilator stimulated phosphoprotein OS=Mus musculus OX=10090 GN=Evl PE=1 SV=1;tr|E9PVP4|E9PVP4_MOUSE Ena-vasodilator sti	5	1	1	1	0	0	0	0	1	0	0	0	0	0	1	0	0	0	0	0	1	0	5.1	5.1	5.1	42.092	393	393;399;401;426;414	4				1	1	-2	0	0	0	0	5.1	0	0
A0A2Z4SZA4;A0A286R3P5;Q61643;L7N260;Q4FZH9;Q8SNA4;D2YW38;K7X379;O19476;K7W4D1;K7WBQ4;O78206;A0A2Z4T2Q2;A0A482D1Q0;A0A286R3P2;E9PWT4;E9QJR9;P79567;Q31152;P79568;Q31199;Q31145;G3UXW2;Q31151;A0A2Z4T1B9;A0A2Z4SX56;A0A2Z4T2D0;A0A2Z4SYV3;A0A2Z4T1D0;A0A2Z4SXZ7;A0A2Z4SXC0;A0A2Z4SXG8;A0A2Z4SX74;A0A2Z4SX65;Q61641;A0A2Z4SY74;A0A2Z4T2D9;A0A2Z4T3D8;Q61640;Q0WXI7;Q0WXH7;Q9CZ20;Q9TQM0;Q95H92;Q8R3Y0;Q4VCM3;Q6164…	A0A2Z4SZA4;A0A286R3P5;Q61643;L7N260;Q4FZH9;Q8SNA4;D2YW38;K7X379;O19476;K7W4D1;K7WBQ4;O78206;A0A2Z4T2Q2;A0A482D1Q0;A0A286R3P2;E9PWT4;E9QJR9;P79567;Q31152;P79568;Q31199;Q31145;G3UXW2;Q31151;A0A2Z4T1B9;A0A2Z4SX56;A0A2Z4T2D0;A0A2Z4SYV3;A0A2Z4T1D0;A0A2Z4SXZ7;A0A2Z4SXC0;A0A2Z4SXG8;A0A2Z4SX74;A0A2Z4SX65;Q61641;A0A2Z4SY74;A0A2Z4T2D9;A0A2Z4T3D8;Q61640;Q0WXI7;Q0WXH7;Q9CZ20;Q9TQM0;Q95H92;Q8R3Y0;Q4VCM3;Q6164…	1;1;1;1;1;1;1;1;1;1;1;1;1;1;1;1;1;1;1;1;1;1;1;1;1;1;1;1;1;1;1;1;1;1;1;1;1;1;1;1;1;1;1;1;1;1;1;1;1;1;1;1;1;1;1;1;1;1;1;1;1;1;1;1;1;1;1;1;1;1;1;1;1;1;1;1;1;1;1;1;1;1;1;1;1;1;1;1;1;1;1;1;1;1;1;1;1;1;1;1;1;1;1;1;1;1;1;1;1;1;1;1;1;1;1;1;1;1;1;1;1;1;1;1;1;1;1;1;1;1;1;1;1;1;1;1;1;1;1;1;1;1;1;1;1;1;1;1;1;1;1;1;1;1;1;1;1;1;1;1;1;1;1;1;1;1;1;1;1;1;1;1;1;1;1;1;1;1;1;1;1;1;1;1;1;1;1;1;1	1;1;1;1;1;1;1;1;1;1;1;1;1;1;1;1;1;1;1;1;1;1;1;1;1;1;1;1;1;1;1;1;1;1;1;1;1;1;1;1;1;1;1;1;1;1;1;1;1;1;1;1;1;1;1;1;1;1;1;1;1;1;1;1;1;1;1;1;1;1;1;1;1;1;1;1;1;1;1;1;1;1;1;1;1;1;1;1;1;1;1;1;1;1;1;1;1;1;1;1;1;1;1;1;1;1;1;1;1;1;1;1;1;1;1;1;1;1;1;1;1;1;1;1;1;1;1;1;1;1;1;1;1;1;1;1;1;1;1;1;1;1;1;1;1;1;1;1;1;1;1;1;1;1;1;1;1;1;1;1;1;1;1;1;1;1;1;1;1;1;1;1;1;1;1;1;1;1;1;1;1;1;1;1;1;1;1;1;1	1;1;1;1;1;1;1;1;1;1;1;1;1;1;1;1;1;1;1;1;1;1;1;1;1;1;1;1;1;1;1;1;1;1;1;1;1;1;1;1;1;1;1;1;1;1;1;1;1;1;1;1;1;1;1;1;1;1;1;1;1;1;1;1;1;1;1;1;1;1;1;1;1;1;1;1;1;1;1;1;1;1;1;1;1;1;1;1;1;1;1;1;1;1;1;1;1;1;1;1;1;1;1;1;1;1;1;1;1;1;1;1;1;1;1;1;1;1;1;1;1;1;1;1;1;1;1;1;1;1;1;1;1;1;1;1;1;1;1;1;1;1;1;1;1;1;1;1;1;1;1;1;1;1;1;1;1;1;1;1;1;1;1;1;1;1;1;1;1;1;1;1;1;1;1;1;1;1;1;1;1;1;1;1;1;1;1;1;1	H-2 class I histocompatibility antigen, Q7 alpha chain;H-2 class I histocompatibility antigen, D-B alpha chain;H-2 class I histocompatibility antigen, K-B alpha chain;H-2 class I histocompatibility antigen, K-Q alpha chain;H-2 class I histocompatibility antigen, K-K alpha chain;H-2 class I histocompatibility antigen, Q8 alpha chain;H-2 class I histocompatibility antigen, D-D alpha chain;H-2 class…	H2-Q7;H2-T23;H2-K1;H2-L;H2-D1;H2-D;H2-K;H-2D;H2-Q8;H2-Q6;H-2D4(q);H2-Q2;H2-Q4;H2-Q5;H2-Bl-like;MHC H-2Dr;MHC integral membrane protein;H2-Q9;LOC676837	tr|A0A2Z4SZA4|A0A2Z4SZA4_MOUSE MHC class II antigen K (Fragment) OS=Mus musculus OX=10090 GN=H2-K1 PE=4 SV=1;tr|A0A286R3P5|A0A286R3P5_MOUSE MHC class I antigen (Fragment) OS=Mus musculus OX=10090 GN=H2 PE=2 SV=1;tr|Q61643|Q61643_MOUSE Class I major histoco	189	1	1	1	1	1	0	0	0	0	1	1	0	0	0	0	1	1	0	0	0	0	10.3	10.3	10.3	10.412	87	87;295;206;215;254;270;274;279;279;280;282;206;88;297;298;310;325;326;326;326;328;206;289;206;89;89;89;89;89;87;89;89;89;89;206;89;89;89;142;171;171;184;196;332;332;333;368;362;362;369;337;362;365;365;365;368;368;362;368;369;357;369;369;369;374;380;362;362;334;355;337;337;343;88;347;351;353;354;356;360;357;357;357;359;362;360;360;360;89;89;88;88;88;89;88;88;88;88;88;88;88;88;88;88;88;88;87;88;88;…	4				2	0	8.0999	10.3	10.3	0	0	0	0	577990
H3BLP7;A0A286YDM3;H3BK96;H3BKD0;Q3TG17;H3BLL4;B2M1R6;Q3U9Q3;Q3U6X2;Q3TUA1;Q3TJ38;Q5FWJ5;Q3TL71;P61979	H3BLP7;A0A286YDM3;H3BK96;H3BKD0;Q3TG17;H3BLL4;B2M1R6;Q3U9Q3;Q3U6X2;Q3TUA1;Q3TJ38;Q5FWJ5;Q3TL71;P61979	1;1;1;1;1;1;1;1;1;1;1;1;1;1	1;1;1;1;1;1;1;1;1;1;1;1;1;1	1;1;1;1;1;1;1;1;1;1;1;1;1;1	Heterogeneous nuclear ribonucleoprotein K	Hnrnpk	tr|H3BLP7|H3BLP7_MOUSE Heterogeneous nuclear ribonucleoprotein K (Fragment) OS=Mus musculus OX=10090 GN=Hnrnpk PE=1 SV=1;tr|A0A286YDM3|A0A286YDM3_MOUSE Heterogeneous nuclear ribonucleoprotein K (Fragment) OS=Mus musculus OX=10090 GN=Hnrnpk PE=1 SV=1;tr|H3B	14	1	1	1	0	0	1	0	0	0	0	0	1	0	0	0	0	0	1	0	0	0	5.7	5.7	5.7	23.254	210	210;230;256;299;394;394;440;450;459;463;463;464;464;463	4				1	0	13.251	0	0	5.7	0	0	0	0
Q9CXN5;Q8BHW0;E9Q784;A0A2I3BPQ5	Q9CXN5;Q8BHW0;E9Q784;A0A2I3BPQ5	1;1;1;1	1;1;1;1	1;1;1;1		Zc3h13	tr|Q9CXN5|Q9CXN5_MOUSE C3H1-type domain-containing protein OS=Mus musculus OX=10090 GN=Zc3h13 PE=2 SV=1;tr|Q8BHW0|Q8BHW0_MOUSE Zinc finger CCCH domain-containing protein 13 (Fragment) OS=Mus musculus OX=10090 GN=Zc3h13 PE=2 SV=1;sp|E9Q784|ZC3HD_MOUSE Zinc	4	1	1	1	0	0	0	0	0	1	0	0	0	0	0	1	0	0	0	0	0	1	3.1	3.1	3.1	48.947	424	424;734;1729;1730	3			1		1	-2	0	0	0	0	0	3.1	486050
D3YXF4;D3YXN6;Q8BWN0;A0A2I3BQ03;P63101;D3YW45	D3YXF4;D3YXN6;Q8BWN0;A0A2I3BQ03;P63101;D3YW45	2;2;2;2;2;1	2;2;2;2;2;1	2;2;2;2;2;1	14-3-3 protein zeta/delta	Ywhaz	tr|D3YXF4|D3YXF4_MOUSE Tyrosine 3-monooxygenase/tryptophan 5-monooxygenase activation protein, zeta polypeptide (Fragment) OS=Mus musculus OX=10090 GN=Ywhaz PE=1 SV=8;tr|D3YXN6|D3YXN6_MOUSE Tyrosine 3-monooxygenase/tryptophan 5-monooxygenase activation pro	6	2	2	2	0	0	2	0	0	1	0	0	2	0	0	1	0	0	2	0	0	1	52.3	52.3	52.3	5.0016	44	44;88;117;166;245;26	2.33		2	1		0	273.4	0	0	52.3	0	0	31.8	994110
A0A2R8VHF9;E9QPE7;A0A338P6K2;Q69ZX3;O08638;K3W4R2;Q6URW6;Q6PB65;Q7TQH2;A0A140LI60	A0A2R8VHF9;E9QPE7;A0A338P6K2;Q69ZX3;O08638	8;8;8;8;7;3;3;2;1;1	1;1;1;1;1;0;0;0;0;0	1;1;1;1;1;0;0;0;0;0	Myosin-11	Myh11	tr|A0A2R8VHF9|A0A2R8VHF9_MOUSE Myosin, heavy polypeptide 11, smooth muscle OS=Mus musculus OX=10090 GN=Myh11 PE=1 SV=1;tr|E9QPE7|E9QPE7_MOUSE Myosin, heavy polypeptide 11, smooth muscle OS=Mus musculus OX=10090 GN=Myh11 PE=1 SV=2;tr|A0A338P6K2|A0A338P6K2_M	10	8	1	1	0	4	6	1	0	1	0	0	0	1	0	0	0	0	0	1	0	0	4.9	1	1	223.35	1938	1938;1972;1979;1984;1972;2000;2000;837;603;1245	3			1		1	-2	0	2.3	3.6	1	0	0.6	1453700
A0A2R8VHP3	A0A2R8VHP3	9	2	0			tr|A0A2R8VHP3|A0A2R8VHP3_MOUSE Predicted pseudogene 5478 OS=Mus musculus OX=10090 GN=Gm5478 PE=1 SV=1	1	9	2	0	7	4	8	3	4	5	1	0	2	0	0	0	0	0	0	0	0	0	12.1	3	0	57.919	535	535	2.33		2	1		0	15.695	10.1	6.7	10.7	5	6.9	9	10982000
A0A2R8W6J9;Q3UEN1;Q8R093;Q8CGR7	A0A2R8W6J9;Q3UEN1;Q8R093;Q8CGR7	1;1;1;1	1;1;1;1	1;1;1;1	Uridine phosphorylase;Uridine phosphorylase 2	Upp2	tr|A0A2R8W6J9|A0A2R8W6J9_MOUSE Uridine phosphorylase OS=Mus musculus OX=10090 GN=Upp2 PE=1 SV=1;tr|Q3UEN1|Q3UEN1_MOUSE Uridine phosphorylase OS=Mus musculus OX=10090 GN=Upp2 PE=2 SV=1;tr|Q8R093|Q8R093_MOUSE Uridine phosphorylase OS=Mus musculus OX=10090 GN	4	1	1	1	1	0	1	0	0	0	1	0	1	0	0	0	1	0	1	0	0	0	4.2	4.2	4.2	34.106	306	306;320;338;320	2	1	3	1		1	-2	4.2	0	4.2	0	0	0	616070
A0A2R8W6X5;Q9R060	A0A2R8W6X5;Q9R060	1;1	1;1	1;1	Cytosolic Fe-S cluster assembly factor NUBP1	Nubp1	tr|A0A2R8W6X5|A0A2R8W6X5_MOUSE Nucleotide binding protein 1 OS=Mus musculus OX=10090 GN=Nubp1 PE=1 SV=1;sp|Q9R060|NUBP1_MOUSE Cytosolic Fe-S cluster assembly factor NUBP1 OS=Mus musculus OX=10090 GN=Nubp1 PE=1 SV=1	2	1	1	1	0	0	0	0	1	0	0	0	0	0	1	0	0	0	0	0	1	0	14.9	14.9	14.9	12.297	121	121;320	1	1				1	-2	0	0	0	0	14.9	0	0
A0JLM5;Q3TLG6;A0A338P730;Q80UN2;Q7TQE1;E9Q7C1;Q3TE00;Q6KAM1;Q924H2	A0JLM5;Q3TLG6;A0A338P730;Q80UN2;Q7TQE1;E9Q7C1;Q3TE00;Q6KAM1;Q924H2	1;1;1;1;1;1;1;1;1	1;1;1;1;1;1;1;1;1	1;1;1;1;1;1;1;1;1	Mediator of RNA polymerase II transcription subunit 15	Med15	tr|A0JLM5|A0JLM5_MOUSE Mediator of RNA polymerase II transcription subunit 15 (Fragment) OS=Mus musculus OX=10090 GN=Med15 PE=2 SV=2;tr|Q3TLG6|Q3TLG6_MOUSE Mediator of RNA polymerase II transcription subunit 15 OS=Mus musculus OX=10090 GN=Med15 PE=2 SV=1;t	9	1	1	1	0	0	0	1	0	0	0	0	0	1	0	0	0	0	0	1	0	0	2.7	2.7	2.7	33.669	301	301;639;639;651;749;749;766;769;789	1	1				0	7.6126	0	0	0	2.7	0	0	0
A0A338P7I7;Q8BK72	A0A338P7I7;Q8BK72	1;1	1;1	1;1	28S ribosomal protein S27, mitochondrial	Mrps27	tr|A0A338P7I7|A0A338P7I7_MOUSE Mitochondrial ribosomal protein S27 (Fragment) OS=Mus musculus OX=10090 GN=Mrps27 PE=1 SV=1;sp|Q8BK72|RT27_MOUSE 28S ribosomal protein S27, mitochondrial OS=Mus musculus OX=10090 GN=Mrps27 PE=1 SV=2	2	1	1	1	1	0	0	0	0	0	1	0	0	0	0	0	1	0	0	0	0	0	5.2	5.2	5.2	33.47	289	289;415	2		1			1	-2	5.2	0	0	0	0	0	0
Q8K0Y6;A0A3B2W4A1;Q9Z273	Q8K0Y6;A0A3B2W4A1;Q9Z273	1;1;1	1;1;1	1;1;1	Tubby-related protein 1	Tulp1	tr|Q8K0Y6|Q8K0Y6_MOUSE Tubby like protein 1 OS=Mus musculus OX=10090 GN=Tulp1 PE=1 SV=1;tr|A0A3B2W4A1|A0A3B2W4A1_MOUSE Tubby-like protein OS=Mus musculus OX=10090 GN=Tulp1 PE=1 SV=1;sp|Q9Z273|TULP1_MOUSE Tubby-related protein 1 OS=Mus musculus OX=10090 GN=	3	1	1	1	0	0	0	0	1	0	0	0	0	0	1	0	0	0	0	0	1	0	1.9	1.9	1.9	53.676	486	486;492;543	4				1	1	-2	0	0	0	0	1.9	0	0
A0A3B2W7X3;B7ZNM1;A0A3B2WCS4;Q3ULP3;Q3TX60;A6H6B3;Q62172	A0A3B2W7X3;B7ZNM1;A0A3B2WCS4;Q3ULP3;Q3TX60;A6H6B3;Q62172	1;1;1;1;1;1;1	1;1;1;1;1;1;1	1;1;1;1;1;1;1	RalA-binding protein 1	Ralbp1	tr|A0A3B2W7X3|A0A3B2W7X3_MOUSE RalA binding protein 1 (Fragment) OS=Mus musculus OX=10090 GN=Ralbp1 PE=1 SV=1;tr|B7ZNM1|B7ZNM1_MOUSE Ralbp1 protein OS=Mus musculus OX=10090 GN=Ralbp1 PE=2 SV=1;tr|A0A3B2WCS4|A0A3B2WCS4_MOUSE RalA binding protein 1 OS=Mus mu	7	1	1	1	0	0	1	0	0	1	0	0	1	0	0	1	0	0	1	0	0	1	3.6	3.6	3.6	25.88	224	224;594;594;648;648;648;648	3		1		1	0	53.54	0	0	3.6	0	0	3.6	3500300
A0A494B9L8;A0A494B9H1;Q9EPK6	A0A494B9L8;A0A494B9H1;Q9EPK6	1;1;1	1;1;1	1;1;1	Nucleotide exchange factor SIL1	Sil1	tr|A0A494B9L8|A0A494B9L8_MOUSE Endoplasmic reticulum chaperone SIL1 homolog (S. cerevisiae) (Fragment) OS=Mus musculus OX=10090 GN=Sil1 PE=1 SV=1;tr|A0A494B9H1|A0A494B9H1_MOUSE Endoplasmic reticulum chaperone SIL1 homolog (S. cerevisiae) OS=Mus musculus OX	3	1	1	1	1	1	1	0	0	0	1	1	1	0	0	0	1	1	1	0	0	0	39.3	39.3	39.3	3.2647	28	28;417;465	2.33	1	1		1	1	-2	39.3	39.3	39.3	0	0	0	0
Q4U108;A0A494BAQ2;Q3U5V4;A0A494B9Y5;Q3UV15;Q3ULT8;Q3UG25;Q4U105;Q9WTK5	Q4U108;A0A494BAQ2;Q3U5V4;A0A494B9Y5;Q3UV15;Q3ULT8;Q3UG25;Q4U105;Q9WTK5	1;1;1;1;1;1;1;1;1	1;1;1;1;1;1;1;1;1	1;1;1;1;1;1;1;1;1	Nuclear factor NF-kappa-B p100 subunit;Nuclear factor NF-kappa-B p52 subunit	Nfkb2	tr|Q4U108|Q4U108_MOUSE NF-kB2 splice variant 1 OS=Mus musculus OX=10090 GN=Nfkb2 PE=2 SV=1;tr|A0A494BAQ2|A0A494BAQ2_MOUSE Nuclear factor of kappa light polypeptide gene enhancer in B cells 2, p49/p100 OS=Mus musculus OX=10090 GN=Nfkb2 PE=1 SV=1;tr|Q3U5V4|Q	9	1	1	1	0	1	0	0	0	0	0	1	0	0	0	0	0	1	0	0	0	0	1.3	1.3	1.3	84.204	776	776;776;806;878;899;899;899;900;899	3			1		1	-2	0	1.3	0	0	0	0	721690
A0A494BAA4	A0A494BAA4	1	1	1			tr|A0A494BAA4|A0A494BAA4_MOUSE Nedd4 family interacting protein 1 OS=Mus musculus OX=10090 GN=Ndfip1 PE=1 SV=1	1	1	1	1	0	0	0	1	0	0	0	0	0	1	0	0	0	0	0	1	0	0	3.7	3.7	3.7	24.576	214	214	1	1				1	-2	0	0	0	3.7	0	0	541020
A0A494BBK2;Q7TPW0;F7ASU3;Q8BG51	A0A494BBK2;Q7TPW0;F7ASU3;Q8BG51	1;1;1;1	1;1;1;1	1;1;1;1	Mitochondrial Rho GTPase 1	Rhot1	tr|A0A494BBK2|A0A494BBK2_MOUSE Ras homolog family member T1 (Fragment) OS=Mus musculus OX=10090 GN=Rhot1 PE=1 SV=1;tr|Q7TPW0|Q7TPW0_MOUSE Arht1 protein (Fragment) OS=Mus musculus OX=10090 GN=Rhot1 PE=2 SV=1;tr|F7ASU3|F7ASU3_MOUSE Ras homolog family member	4	1	1	1	0	0	1	0	0	0	0	0	1	0	0	0	0	0	1	0	0	0	11.2	11.2	11.2	24.216	214	214;375;434;631	4				1	1	-2	0	0	11.2	0	0	0	0
A0A498WGK2;A0A494BB92;A0A494B9G0;A0A494B996;A0A494BAX5;A0A494BB89;Q8BP47	A0A498WGK2;A0A494BB92;A0A494B9G0;A0A494B996;A0A494BAX5;A0A494BB89;Q8BP47	2;1;1;1;1;1;1	2;1;1;1;1;1;1	2;1;1;1;1;1;1	Asparagine--tRNA ligase, cytoplasmic	Nars	tr|A0A498WGK2|A0A498WGK2_MOUSE asparagine--tRNA ligase OS=Mus musculus OX=10090 GN=Nars PE=1 SV=1;tr|A0A494BB92|A0A494BB92_MOUSE Asparaginyl-tRNA synthetase OS=Mus musculus OX=10090 GN=Nars PE=1 SV=1;tr|A0A494B9G0|A0A494B9G0_MOUSE Asparaginyl-tRNA syntheta	7	2	2	2	0	0	0	0	0	2	0	0	0	0	0	2	0	0	0	0	0	2	4.8	4.8	4.8	64.208	558	558;43;69;127;497;517;559	2.5	1			1	0	11.452	0	0	0	0	0	4.8	33120000
A0A4E9FT70	A0A4E9FT70	11	11	1			tr|A0A4E9FT70|A0A4E9FT70_MOUSE IgG3 (Fragment) OS=Mus musculus OX=10090 GN=IGHG3 PE=4 SV=1	1	11	11	1	7	7	8	10	11	8	7	7	8	10	11	8	0	0	1	1	1	1	22.1	22.1	3.2	41.215	376	376	2.72	43	117	94	102	0	323.31	17	17	20.2	21.3	22.1	19.1	8.2981e+09
A0A4E9G461	A0A4E9G461	10	2	1			tr|A0A4E9G461|A0A4E9G461_MOUSE IgG2 (Fragment) OS=Mus musculus OX=10090 GN=IGHG2 PE=4 SV=1	1	10	2	1	7	7	7	10	10	7	1	1	1	2	2	2	0	0	0	1	1	1	29.8	13.8	7.1	35.813	325	325	2.78	11	13	13	22	0	323.31	21.5	21.5	21.5	29.8	29.8	26.5	473810000
E9Q7C9;O88447;Q7M703;Q5UE59;Q7M702;Q7M6Z8;Q7M6Z7;Q7M701;Q7M6Z9;A0A5F8MPZ2;Q7TNF4;Q7M700;Q8CD76;Q7M6Z6;Q91YS4;F6UYN4;D3YXZ3;O88448	E9Q7C9;O88447;Q7M703;Q5UE59;Q7M702;Q7M6Z8;Q7M6Z7;Q7M701;Q7M6Z9;A0A5F8MPZ2;Q7TNF4;Q7M700;Q8CD76;Q7M6Z6;Q91YS4;F6UYN4;D3YXZ3;O88448	2;2;2;2;2;2;2;2;2;2;2;2;2;2;1;1;1;1	2;2;2;2;2;2;2;2;2;2;2;2;2;2;1;1;1;1	2;2;2;2;2;2;2;2;2;2;2;2;2;2;1;1;1;1	Kinesin light chain 1;Kinesin light chain 2	Klc1;Klc2	tr|E9Q7C9|E9Q7C9_MOUSE Kinesin light chain OS=Mus musculus OX=10090 GN=Klc1 PE=1 SV=1;sp|O88447|KLC1_MOUSE Kinesin light chain 1 OS=Mus musculus OX=10090 GN=Klc1 PE=1 SV=3;tr|Q7M703|Q7M703_MOUSE Kinesin light chain OS=Mus musculus OX=10090 GN=Klc1 PE=2 SV=	18	2	2	2	0	1	0	1	0	1	0	1	0	1	0	1	0	1	0	1	0	1	4.5	4.5	4.5	63.733	560	560;541;541;542;550;550;559;559;606;637;608;615;616;636;619;172;617;599	4				3	0	11.671	0	2	0	2	0	2.5	2668800
A0A5K1VVQ1;E9Q8N1;E9Q8K5;A0A5K1VVQ9;A2ASS6	A0A5K1VVQ1;E9Q8N1;E9Q8K5;A0A5K1VVQ9;A2ASS6	1;1;1;1;1	1;1;1;1;1	1;1;1;1;1	Titin	Ttn	tr|A0A5K1VVQ1|A0A5K1VVQ1_MOUSE Titin OS=Mus musculus OX=10090 GN=Ttn PE=1 SV=1;tr|E9Q8N1|E9Q8N1_MOUSE Titin OS=Mus musculus OX=10090 GN=Ttn PE=1 SV=1;tr|E9Q8K5|E9Q8K5_MOUSE Titin OS=Mus musculus OX=10090 GN=Ttn PE=1 SV=1;tr|A0A5K1VVQ9|A0A5K1VVQ9_MOUSE Titi	5	1	1	1	0	1	0	0	0	0	0	1	0	0	0	0	0	1	0	0	0	0	0.1	0.1	0.1	2991.8	26938	26938;33467;33467;35390;35213	1	1				1	-2	0	0.1	0	0	0	0	4008000
A0A7N9VRC4;Q8R0W0	A0A7N9VRC4;Q8R0W0	1;1	1;1	1;1	Epiplakin	Eppk1	tr|A0A7N9VRC4|A0A7N9VRC4_MOUSE Epiplakin 1 OS=Mus musculus OX=10090 GN=Eppk1 PE=1 SV=1;sp|Q8R0W0|EPIPL_MOUSE Epiplakin OS=Mus musculus OX=10090 GN=Eppk1 PE=1 SV=2	2	1	1	1	0	0	1	0	0	0	0	0	1	0	0	0	0	0	1	0	0	0	1.6	1.6	1.6	381.69	3458	3458;6548	2		2			0	7.4284	0	0	1.6	0	0	0	346240
Q64524;Q64478;Q8CBB6;Q921L4;B2RVD5;B2RTK3;P10853;P10854;A0JLV3;Q64475;Q6ZWY9;Q8CGP0;Q8CGP1;Q8CGP2;Q9D2U9;Q64525;P70696;A0JNS9;Q8VEE3	Q64524;Q64478;Q8CBB6;Q921L4;B2RVD5;B2RTK3;P10853;P10854;A0JLV3;Q64475;Q6ZWY9;Q8CGP0;Q8CGP1;Q8CGP2;Q9D2U9;Q64525;P70696;A0JNS9;Q8VEE3	2;2;2;2;2;2;2;2;2;2;2;2;2;2;2;2;1;1;1	2;2;2;2;2;2;2;2;2;2;2;2;2;2;2;2;1;1;1	2;2;2;2;2;2;2;2;2;2;2;2;2;2;2;2;1;1;1	Histone H2B type 2-E;Histone H2B type 1-H;Histone H2B;Histone H2B type 1-F/J/L;Histone H2B type 1-M;Histone H2B type 1-B;Histone H2B type 1-C/E/G;Histone H2B type 3-B;Histone H2B type 1-K;Histone H2B type 1-P;Histone H2B type 3-A;Histone H2B type 2-B;Histone H2B type 1-A	Hist2h2be;Hist1h2bh;Hist1h2br;LOC665622;Hist1h2bk;Hist1h2bm;Hist1h2bf;Hist1h2bj;Hist1h2bb;Hist1h2bc;Hist3h2bb;Hist1h2bp;Hist3h2ba;Hist2h2bb;Hist1h2ba	sp|Q64524|H2B2E_MOUSE Histone H2B type 2-E OS=Mus musculus OX=10090 GN=H2bc21 PE=1 SV=3;sp|Q64478|H2B1H_MOUSE Histone H2B type 1-H OS=Mus musculus OX=10090 GN=H2bc9 PE=1 SV=3;tr|Q8CBB6|Q8CBB6_MOUSE Histone H2B OS=Mus musculus OX=10090 GN=H2bc23 PE=2 SV=1;t	19	2	2	2	0	0	1	2	0	1	0	0	1	2	0	1	0	0	1	2	0	1	19	19	19	13.993	126	126;126;134;135;126;126;126;126;123;126;126;126;126;126;126;126;127;127;120	2.75		2	1	1	0	20.635	0	0	11.9	19	0	11.9	3882300
A0PJ91;Q80Y52;P07901;Q3UIF3;Q3TKA2;Q3TKB9;Q3TKG0;Q8C5U3;Q3TJU7;B7ZC50;Q8C2A9;A2A6A2;B7ZC49	A0PJ91;Q80Y52;P07901;Q3UIF3;Q3TKA2;Q3TKB9;Q3TKG0;Q8C5U3;Q3TJU7	14;14;14;12;12;11;11;10;9;6;6;4;4	4;4;4;4;2;4;4;4;2;2;2;2;2	4;4;4;4;2;4;4;4;2;2;2;2;2	Heat shock protein HSP 90-alpha	Hsp90aa1	tr|A0PJ91|A0PJ91_MOUSE Hsp90aa1 protein (Fragment) OS=Mus musculus OX=10090 GN=Hsp90aa1 PE=2 SV=1;tr|Q80Y52|Q80Y52_MOUSE Heat shock protein 90, alpha (Cytosolic), class A member 1 OS=Mus musculus OX=10090 GN=Hsp90aa1 PE=1 SV=2;sp|P07901|HS90A_MOUSE Heat sh	13	14	4	4	8	4	5	6	7	5	2	1	1	3	3	2	2	1	1	3	3	2	21.2	6.4	6.4	65.893	565	565;733;733;733;733;556;557;557;556;201;274;98;103	3.12			14	2	0	323.31	13.3	9.2	8.5	8.5	12.9	10.1	344470000
Q330Q3;A1IGX7;Q7TMD7	Q330Q3;A1IGX7;Q7TMD7	2;2;2	2;2;2	2;2;2	Desmoglein-4	Dsg4	tr|Q330Q3|Q330Q3_MOUSE Desmoglein 4 (Fragment) OS=Mus musculus OX=10090 GN=Dsg4 PE=2 SV=1;tr|A1IGX7|A1IGX7_MOUSE Desmoglein4 OS=Mus musculus OX=10090 GN=Dsg4 PE=2 SV=1;sp|Q7TMD7|DSG4_MOUSE Desmoglein-4 OS=Mus musculus OX=10090 GN=Dsg4 PE=1 SV=1	3	2	2	2	0	0	2	0	0	0	0	0	2	0	0	0	0	0	2	0	0	0	4.1	4.1	4.1	45.369	412	412;1102;1041	3			2		0	12.273	0	0	4.1	0	0	0	471100
A1L3S7;Q8VHR5	A1L3S7;Q8VHR5	1;1	1;1	1;1	Transcriptional repressor p66-beta	Gatad2b	tr|A1L3S7|A1L3S7_MOUSE GATA zinc finger domain containing 2B OS=Mus musculus OX=10090 GN=Gatad2b PE=1 SV=1;sp|Q8VHR5|P66B_MOUSE Transcriptional repressor p66-beta OS=Mus musculus OX=10090 GN=Gatad2b PE=1 SV=1	2	1	1	1	0	1	0	0	0	0	0	1	0	0	0	0	0	1	0	0	0	0	1.6	1.6	1.6	63.638	578	578;594	4				1	0	6.4687	0	1.6	0	0	0	0	506620
A2A513;CON__P02535-1;P02535	A2A513;CON__P02535-1;P02535	11;11;11	1;1;1	0;0;0	Keratin, type I cytoskeletal 10	Krt10	tr|A2A513|A2A513_MOUSE Keratin 10 OS=Mus musculus OX=10090 GN=Krt10 PE=1 SV=1;;sp|P02535|K1C10_MOUSE Keratin, type I cytoskeletal 10 OS=Mus musculus OX=10090 GN=Krt10 PE=1 SV=3	3	11	1	0	5	7	7	8	5	4	0	1	0	0	0	0	0	0	0	0	0	0	13.2	1.6	0	57.04	561	561;570;570	4				1	1	-2	8.9	11.9	11.4	9.1	8	6.6	0
A2A6J4;A2A6J7;P19973	A2A6J4;A2A6J7;P19973	3;3;3	3;3;3	3;3;3	Lymphocyte-specific protein 1	Lsp1	tr|A2A6J4|A2A6J4_MOUSE Lymphocyte specific 1 OS=Mus musculus OX=10090 GN=Lsp1 PE=1 SV=1;tr|A2A6J7|A2A6J7_MOUSE Lymphocyte specific 1 OS=Mus musculus OX=10090 GN=Lsp1 PE=1 SV=1;sp|P19973|LSP1_MOUSE Lymphocyte-specific protein 1 OS=Mus musculus OX=10090 GN=L	3	3	3	3	1	1	3	0	0	0	1	1	3	0	0	0	1	1	3	0	0	0	14.3	14.3	14.3	35.763	322	322;324;330	4				5	0	28.141	4	4	14.3	0	0	0	3094400
A2AFH2	A2AFH2	1	1	1		Ube2dnl2	tr|A2AFH2|A2AFH2_MOUSE Ubiquitin-conjugating enzyme E2D N-terminal like 2 OS=Mus musculus OX=10090 GN=Ube2dnl2 PE=3 SV=1	1	1	1	1	0	0	0	0	1	0	0	0	0	0	1	0	0	0	0	0	1	0	8.4	8.4	8.4	17.537	155	155	2		1			1	-2	0	0	0	0	8.4	0	186710
F6ZLC6;A2AFI9;Q3UX53;A2AFJ1;Q8C5H3;Q3UJI2;Q60973;Q60972	F6ZLC6;A2AFI9;Q3UX53;A2AFJ1;Q8C5H3;Q3UJI2;Q60973;Q60972	1;1;1;1;1;1;1;1	1;1;1;1;1;1;1;1	1;1;1;1;1;1;1;1	Histone-binding protein RBBP7;Histone-binding protein RBBP4	Rbbp7;Rbbp4	tr|F6ZLC6|F6ZLC6_MOUSE Retinoblastoma binding protein 7, chromatin remodeling factor (Fragment) OS=Mus musculus OX=10090 GN=Rbbp7 PE=1 SV=8;tr|A2AFI9|A2AFI9_MOUSE Retinoblastoma binding protein 7, chromatin remodeling factor OS=Mus musculus OX=10090 GN=Rbb	8	1	1	1	0	0	1	0	0	0	0	0	1	0	0	0	0	0	1	0	0	0	5.5	5.5	5.5	26.48	235	235;386;391;416;425;425;425;425	4				1	0	12.119	0	0	5.5	0	0	0	0
A2AFK0;Q3UK89;B7ZN07;A6H6P3;Q99NC0	A2AFK0;Q3UK89;B7ZN07;A6H6P3;Q99NC0	1;1;1;1;1	1;1;1;1;1	1;1;1;1;1	Transcription cofactor vestigial-like protein 1	Vgll1	tr|A2AFK0|A2AFK0_MOUSE Vestigial like family member 1 (Fragment) OS=Mus musculus OX=10090 GN=Vgll1 PE=3 SV=1;tr|Q3UK89|Q3UK89_MOUSE Transcription cofactor vestigial-like protein 1 OS=Mus musculus OX=10090 GN=Vgll1 PE=2 SV=1;tr|B7ZN07|B7ZN07_MOUSE Vgll1 pro	5	1	1	1	0	0	0	1	0	0	0	0	0	1	0	0	0	0	0	1	0	0	14	14	14	17.033	150	150;307;307;307;307	1	1				1	-2	0	0	0	14	0	0	9978200
A2AFK7;Q91VC3	A2AFK7;Q91VC3	2;2	1;1	1;1	Eukaryotic initiation factor 4A-III;Eukaryotic initiation factor 4A-III, N-terminally processed	Eif4a3	tr|A2AFK7|A2AFK7_MOUSE RNA helicase (Fragment) OS=Mus musculus OX=10090 GN=Eif4a3 PE=1 SV=1;sp|Q91VC3|IF4A3_MOUSE Eukaryotic initiation factor 4A-III OS=Mus musculus OX=10090 GN=Eif4a3 PE=1 SV=3	2	2	1	1	0	0	1	1	1	1	0	0	1	0	0	0	0	0	1	0	0	0	9.7	4.3	4.3	33.958	299	299;411	4				1	0	6.3662	0	0	4.3	5.4	5.4	5.4	0
Q923C1;A2AJ15;Q8BTW7;Q8R3F8;A2AJ14;Q8BIL8	Q923C1;A2AJ15;Q8BTW7	7;7;5;3;2;2	7;7;5;3;2;2	7;7;5;3;2;2	alpha-1,2-Mannosidase;Endoplasmic reticulum mannosyl-oligosaccharide 1,2-alpha-mannosidase	Man1b1	tr|Q923C1|Q923C1_MOUSE alpha-1,2-Mannosidase (Fragment) OS=Mus musculus OX=10090 GN=Man1b1 PE=2 SV=1;sp|A2AJ15|MA1B1_MOUSE Endoplasmic reticulum mannosyl-oligosaccharide 1,2-alpha-mannosidase OS=Mus musculus OX=10090 GN=Man1b1 PE=1 SV=1;tr|Q8BTW7|Q8BTW7_MO	6	7	7	7	0	0	0	0	1	6	0	0	0	0	1	6	0	0	0	0	1	6	16.2	16.2	16.2	64.794	569	569;658;459;247;238;322	3			7		0	45.381	0	0	0	0	1.8	14.4	24164000
Q571G5;A2AP88	Q571G5;A2AP88	1;1	1;1	1;1		Zc3h6	tr|Q571G5|Q571G5_MOUSE MKIAA2035 protein (Fragment) OS=Mus musculus OX=10090 GN=Zc3h6 PE=2 SV=1;tr|A2AP88|A2AP88_MOUSE Zinc finger CCCH type containing 6 OS=Mus musculus OX=10090 GN=Zc3h6 PE=1 SV=1	2	1	1	1	0	0	0	0	1	0	0	0	0	0	1	0	0	0	0	0	1	0	3.7	3.7	3.7	68.345	623	623;1177	4				1	1	-2	0	0	0	0	3.7	0	0
X2D841;A2APL7;A2APL8	X2D841;A2APL7;A2APL8	1;1;1	1;1;1	1;1;1	Amino acid transporter	Slc1a2	tr|X2D841|X2D841_MOUSE Amino acid transporter OS=Mus musculus OX=10090 GN=Slc1a2 PE=2 SV=1;tr|A2APL7|A2APL7_MOUSE Amino acid transporter OS=Mus musculus OX=10090 GN=Slc1a2 PE=2 SV=1;tr|A2APL8|A2APL8_MOUSE Amino acid transporter OS=Mus musculus OX=10090 GN=	3	1	1	1	0	0	0	0	1	0	0	0	0	0	1	0	0	0	0	0	1	0	1.6	1.6	1.6	60.633	557	557;558;569	1	1				1	-2	0	0	0	0	1.6	0	0
Q3UNN2;Q3U8S1;Q3U468;A2APM5;A2APM3;A2APM4;E9QKM8;Q80X37;A2APM1;A2APM2;P15379;Q3TLT9	Q3UNN2;Q3U8S1;Q3U468;A2APM5;A2APM3;A2APM4;E9QKM8;Q80X37;A2APM1;A2APM2;P15379;Q3TLT9	4;4;4;4;4;4;4;4;4;4;4;3	4;4;4;4;4;4;4;4;4;4;4;3	4;4;4;4;4;4;4;4;4;4;4;3	CD44 antigen	Cd44	tr|Q3UNN2|Q3UNN2_MOUSE CD44 antigen OS=Mus musculus OX=10090 GN=Cd44 PE=2 SV=1;tr|Q3U8S1|Q3U8S1_MOUSE CD44 antigen OS=Mus musculus OX=10090 GN=Cd44 PE=1 SV=1;tr|Q3U468|Q3U468_MOUSE CD44 antigen OS=Mus musculus OX=10090 GN=Cd44 PE=2 SV=1;tr|A2APM5|A2APM5_MO	12	4	4	4	0	1	4	0	0	1	0	1	4	0	0	1	0	1	4	0	0	1	14.2	14.2	14.2	40.247	365	365;365;365;434;464;498;577;580;657;780;778;345	3			6		0	54.211	0	3.3	14.2	0	0	3.3	6797200
Q8VEX4;A2AVC7	Q8VEX4;A2AVC7	1;1	1;1	1;1		Olfr1145	tr|Q8VEX4|Q8VEX4_MOUSE Olfactory receptor MOR264-19 OS=Mus musculus OX=10090 PE=4 SV=1;tr|A2AVC7|A2AVC7_MOUSE Olfactory receptor 1145 OS=Mus musculus OX=10090 GN=Or12e10 PE=4 SV=1	2	1	1	1	0	0	0	0	0	1	0	0	0	0	0	1	0	0	0	0	0	1	3.7	3.7	3.7	36.535	325	325;325	1	1				1	-2	0	0	0	0	0	3.7	173730
A2AW05;Q05DR5;Q08943	A2AW05;Q05DR5;Q08943	1;1;1	1;1;1	1;1;1	FACT complex subunit SSRP1	Ssrp1	tr|A2AW05|A2AW05_MOUSE FACT complex subunit SSRP1 (Fragment) OS=Mus musculus OX=10090 GN=Ssrp1 PE=1 SV=1;tr|Q05DR5|Q05DR5_MOUSE FACT complex subunit SSRP1 (Fragment) OS=Mus musculus OX=10090 GN=Ssrp1 PE=2 SV=1;sp|Q08943|SSRP1_MOUSE FACT complex subunit SSR	3	1	1	1	0	0	1	0	0	0	0	0	1	0	0	0	0	0	1	0	0	0	2.2	2.2	2.2	71.527	623	623;633;708	3			1		0	11.275	0	0	2.2	0	0	0	275210
A2AWI9;B0LDS3;A2AWI7;Q8R3V5	A2AWI9;B0LDS3;A2AWI7;Q8R3V5	1;1;1;1	1;1;1;1	1;1;1;1	Endophilin-B2	Sh3glb2	tr|A2AWI9|A2AWI9_MOUSE SH3-domain GRB2-like endophilin B2 OS=Mus musculus OX=10090 GN=Sh3glb2 PE=1 SV=1;tr|B0LDS3|B0LDS3_MOUSE Stimulator of prostatic adenocarcinoma-specific T-cells-1 OS=Mus musculus OX=10090 GN=Sh3glb2 PE=2 SV=1;tr|A2AWI7|A2AWI7_MOUSE SH	4	1	1	1	0	0	0	1	0	0	0	0	0	1	0	0	0	0	0	1	0	0	4.8	4.8	4.8	41.81	374	374;395;404;400	1	1				1	-2	0	0	0	4.8	0	0	1714300
S4R1F3;Q9CUL1;A2BI14;E9Q1U1	S4R1F3;Q9CUL1;A2BI14;E9Q1U1	1;1;1;1	1;1;1;1	1;1;1;1	Coiled-coil domain-containing protein 171	Ccdc171	tr|S4R1F3|S4R1F3_MOUSE Coiled-coil domain containing 171 OS=Mus musculus OX=10090 GN=Ccdc171 PE=1 SV=1;tr|Q9CUL1|Q9CUL1_MOUSE Coiled-coil domain-containing protein 171 (Fragment) OS=Mus musculus OX=10090 GN=Ccdc171 PE=2 SV=1;tr|A2BI14|A2BI14_MOUSE Coiled-c	4	1	1	1	0	1	0	0	0	0	0	1	0	0	0	0	0	1	0	0	0	0	12.1	12.1	12.1	15.052	132	132;285;368;1324	4				1	1	-2	0	12.1	0	0	0	0	0
A2CEQ9	A2CEQ9	1	1	1		Trnau1ap	tr|A2CEQ9|A2CEQ9_MOUSE tRNA selenocysteine 1 associated protein 1 (Fragment) OS=Mus musculus OX=10090 GN=Trnau1ap PE=4 SV=1	1	1	1	1	0	0	0	0	0	1	0	0	0	0	0	1	0	0	0	0	0	1	17.1	17.1	17.1	7.7597	70	70	1	1				1	-2	0	0	0	0	0	17.1	0
Q3URW8;Q3V1V5;B7ZWK3;A3KGU5;B9EKJ1;B2RXX6;A3KGU7;E9Q447;A3KGU9;P16546;A3KGU4	Q3URW8;Q3V1V5;B7ZWK3;A3KGU5;B9EKJ1;B2RXX6;A3KGU7;E9Q447;A3KGU9;P16546	3;3;3;3;3;3;3;3;3;3;1	3;3;3;3;3;3;3;3;3;3;1	3;3;3;3;3;3;3;3;3;3;1	Spectrin alpha chain, non-erythrocytic 1	Sptan1	tr|Q3URW8|Q3URW8_MOUSE Spectrin alpha chain, non-erythrocytic 1 (Fragment) OS=Mus musculus OX=10090 GN=Sptan1 PE=2 SV=1;tr|Q3V1V5|Q3V1V5_MOUSE Spectrin alpha chain, non-erythrocytic 1 (Fragment) OS=Mus musculus OX=10090 GN=Sptan1 PE=2 SV=1;tr|B7ZWK3|B7ZWK3	11	3	3	3	0	2	2	0	0	0	0	2	2	0	0	0	0	2	2	0	0	0	3.7	3.7	3.7	97.905	844	844;988;2457;2457;2477;2477;2477;2478;2498;2472;219	1	4				0	18.429	0	2.5	2.5	0	0	0	812640
A5HKN3	A5HKN3	1	1	1		Dlx6	tr|A5HKN3|A5HKN3_MOUSE Truncated transcription factor Dlx6 OS=Mus musculus OX=10090 GN=Dlx6 PE=2 SV=1	1	1	1	1	0	0	1	0	0	0	0	0	1	0	0	0	0	0	1	0	0	0	23	23	23	8.247	74	74	2		1			1	-2	0	0	23	0	0	0	0
A6H659;Q3U1F9	A6H659;Q3U1F9	1;1	1;1	1;1	Phosphoprotein associated with glycosphingolipid-enriched microdomains 1	Pag1	tr|A6H659|A6H659_MOUSE Pag1 protein OS=Mus musculus OX=10090 GN=Pag1 PE=1 SV=1;sp|Q3U1F9|PHAG1_MOUSE Phosphoprotein associated with glycosphingolipid-enriched microdomains 1 OS=Mus musculus OX=10090 GN=Pag1 PE=1 SV=2	2	1	1	1	0	0	1	0	0	0	0	0	1	0	0	0	0	0	1	0	0	0	3.3	3.3	3.3	46.549	429	429;429	3			1		0	6.6661	0	0	3.3	0	0	0	0
M0QWF2;E9PUZ0;A6H6I0	M0QWF2;E9PUZ0;A6H6I0	2;2;2	2;2;2	2;2;2		Apol11b	tr|M0QWF2|M0QWF2_MOUSE Apolipoprotein L 11b (Fragment) OS=Mus musculus OX=10090 GN=Apol11b PE=4 SV=1;tr|E9PUZ0|E9PUZ0_MOUSE Apolipoprotein L 11b OS=Mus musculus OX=10090 GN=Apol11b PE=3 SV=1;tr|A6H6I0|A6H6I0_MOUSE Apol11b protein OS=Mus musculus OX=10090 G	3	2	2	2	0	0	0	1	1	2	0	0	0	1	1	2	0	0	0	1	1	2	15.8	15.8	15.8	8.6864	76	76;337;337	2.2	3			2	0	11.357	0	0	0	13.2	13.2	15.8	31385000
D3Z4F6;Q8C7Y3;Q8CAG7;Q8BN74;Q7TPU7;E9PV80;A6P3E3;Q61026	D3Z4F6;Q8C7Y3;Q8CAG7;Q8BN74;Q7TPU7;E9PV80;A6P3E3;Q61026	1;1;1;1;1;1;1;1	1;1;1;1;1;1;1;1	1;1;1;1;1;1;1;1	Nuclear receptor coactivator 2	Ncoa2	tr|D3Z4F6|D3Z4F6_MOUSE Nuclear receptor coactivator 2 (Fragment) OS=Mus musculus OX=10090 GN=Ncoa2 PE=1 SV=8;tr|Q8C7Y3|Q8C7Y3_MOUSE Nuclear receptor coactivator 2 OS=Mus musculus OX=10090 PE=2 SV=1;tr|Q8CAG7|Q8CAG7_MOUSE Nuclear receptor coactivator 2 OS=M	8	1	1	1	0	0	0	0	0	1	0	0	0	0	0	1	0	0	0	0	0	1	11.4	11.4	11.4	12.889	114	114;233;282;873;1393;1393;1393;1462	4				1	1	-2	0	0	0	0	0	11.4	362060
P09813;A7YL62;Q6LD55	P09813;A7YL62;Q6LD55	2;2;1	2;2;1	2;2;1	Apolipoprotein A-II;Proapolipoprotein A-II	Apoa2	sp|P09813|APOA2_MOUSE Apolipoprotein A-II OS=Mus musculus OX=10090 GN=Apoa2 PE=1 SV=2;tr|A7YL62|A7YL62_MOUSE Apolipoprotein A-II OS=Mus musculus OX=10090 GN=Apoa2 PE=3 SV=1;tr|Q6LD55|Q6LD55_MOUSE Apolipoprotein A-II OS=Mus musculus OX=10090 GN=Apoa2 PE=2 S	3	2	2	2	0	0	0	1	0	2	0	0	0	1	0	2	0	0	0	1	0	2	18.6	18.6	18.6	11.309	102	102;102;102	1.8	2	2	1		0	14.367	0	0	0	8.8	0	18.6	2453000
E9Q223;A8DUQ5;A8DUQ1;A8DUP0;A8DUN2;A8DUL7;A8DUL2;A8DUL0;A8DUK7;A8DUK4;A8DUK2	E9Q223;A8DUQ5;A8DUQ1;A8DUP0;A8DUN2;A8DUL7;A8DUL2;A8DUL0;A8DUK7;A8DUK4;A8DUK2	1;1;1;1;1;1;1;1;1;1;1	1;1;1;1;1;1;1;1;1;1;1	1;1;1;1;1;1;1;1;1;1;1		Hbb-bs;Hbbt1	tr|E9Q223|E9Q223_MOUSE Hemoglobin, beta adult s chain (Fragment) OS=Mus musculus OX=10090 GN=Hbb-bs PE=1 SV=1;tr|A8DUQ5|A8DUQ5_MOUSE Beta-globin OS=Mus musculus OX=10090 GN=Hbbt1 PE=3 SV=1;tr|A8DUQ1|A8DUQ1_MOUSE Beta-globin OS=Mus musculus OX=10090 GN=Hbbt	11	1	1	1	0	0	0	1	1	0	0	0	0	1	1	0	0	0	0	1	1	0	12.6	12.6	12.6	11.083	103	103;147;147;147;147;147;147;147;147;147;151	2.67	1		1	1	0	25.132	0	0	0	12.6	12.6	0	0
Q61649;Q9QWJ3;Q9CY10;Q9CY06;Q91VB8;Q8BPF4;A8DUV3;P01942	Q61649;Q9QWJ3;Q9CY10;Q9CY06;Q91VB8;Q8BPF4;A8DUV3;P01942	1;1;1;1;1;1;1;1	1;1;1;1;1;1;1;1	1;1;1;1;1;1;1;1	Hemoglobin subunit alpha	haemaglobin alpha 2;Hbat1;Hba	tr|Q61649|Q61649_MOUSE Alpha-globin mRNA (Fragment) OS=Mus musculus OX=10090 PE=2 SV=1;tr|Q9QWJ3|Q9QWJ3_MOUSE Alpha-1-globin (Fragment) OS=Mus musculus OX=10090 PE=2 SV=1;tr|Q9CY10|Q9CY10_MOUSE Globin family profile domain-containing protein OS=Mus musculu	8	1	1	1	0	0	0	0	1	1	0	0	0	0	1	1	0	0	0	0	1	1	25.9	25.9	25.9	6.2159	58	58;122;142;142;142;142;142;142	2.33	2	1	2	1	0.0087719	6.1341	0	0	0	0	25.9	25.9	6709000
B0V2N7;Q9CZI7;Q542G9;P07356;Q3UCD3;B0V2N8;Q99KH3;B0V2N5	B0V2N7;Q9CZI7;Q542G9;P07356;Q3UCD3;B0V2N8;Q99KH3;B0V2N5	6;6;6;6;5;4;4;4	6;6;6;6;5;4;4;4	6;6;6;6;5;4;4;4	Annexin;Annexin A2	Anxa2	tr|B0V2N7|B0V2N7_MOUSE Annexin (Fragment) OS=Mus musculus OX=10090 GN=Anxa2 PE=1 SV=1;tr|Q9CZI7|Q9CZI7_MOUSE Annexin OS=Mus musculus OX=10090 GN=Anxa2 PE=2 SV=1;tr|Q542G9|Q542G9_MOUSE Annexin OS=Mus musculus OX=10090 GN=Anxa2 PE=1 SV=1;sp|P07356|ANXA2_MOUS	8	6	6	6	2	1	5	1	0	1	2	1	5	1	0	1	2	1	5	1	0	1	35.2	35.2	35.2	21.856	196	196;339;339;339;339;176;222;272	1.82	4	5	2		0	70.778	10.7	5.1	29.6	9.2	0	9.2	4592700
B1ARS0;Q3UVJ2;Q3UNQ0;Q3U0U5;Q3TC53;P40124	B1ARS0;Q3UVJ2;Q3UNQ0;Q3U0U5;Q3TC53;P40124	1;1;1;1;1;1	1;1;1;1;1;1	1;1;1;1;1;1	Adenylyl cyclase-associated protein;Adenylyl cyclase-associated protein 1	Cap1	tr|B1ARS0|B1ARS0_MOUSE CAP, adenylate cyclase-associated protein 1 (yeast) (Fragment) OS=Mus musculus OX=10090 GN=Cap1 PE=1 SV=1;tr|Q3UVJ2|Q3UVJ2_MOUSE Adenylyl cyclase-associated protein OS=Mus musculus OX=10090 GN=Cap1 PE=2 SV=1;tr|Q3UNQ0|Q3UNQ0_MOUSE Ad	6	1	1	1	0	0	1	0	0	0	0	0	1	0	0	0	0	0	1	0	0	0	9.8	9.8	9.8	17.894	164	164;474;474;474;474;474	4				1	0	19.235	0	0	9.8	0	0	0	631050
B1AUD9;Q9DBG9	B1AUD9;Q9DBG9	1;1	1;1	1;1	Tax1-binding protein 3	Tax1bp3	tr|B1AUD9|B1AUD9_MOUSE Tax1 (human T cell leukemia virus type I) binding protein 3 OS=Mus musculus OX=10090 GN=Tax1bp3 PE=1 SV=1;sp|Q9DBG9|TX1B3_MOUSE Tax1-binding protein 3 OS=Mus musculus OX=10090 GN=Tax1bp3 PE=1 SV=1	2	1	1	1	0	0	1	0	0	0	0	0	1	0	0	0	0	0	1	0	0	0	18.4	18.4	18.4	11.037	98	98;124	2		1			0	6.9381	0	0	18.4	0	0	0	295430
E9PV45;B1AY13	E9PV45;B1AY13	1;1	1;1	1;1	Ubiquitin carboxyl-terminal hydrolase;Ubiquitin carboxyl-terminal hydrolase 24	Usp24	tr|E9PV45|E9PV45_MOUSE ubiquitinyl hydrolase 1 OS=Mus musculus OX=10090 GN=Usp24 PE=1 SV=1;sp|B1AY13|UBP24_MOUSE Ubiquitin carboxyl-terminal hydrolase 24 OS=Mus musculus OX=10090 GN=Usp24 PE=1 SV=1	2	1	1	1	0	0	0	0	0	1	0	0	0	0	0	1	0	0	0	0	0	1	0.5	0.5	0.5	294.13	2618	2618;2617	4				1	1	-2	0	0	0	0	0	0.5	5280300
B2KFS7;Q8BFQ9	B2KFS7;Q8BFQ9	1;1	1;1	1;1	Kelch-like protein 42	Klhl42	tr|B2KFS7|B2KFS7_MOUSE Kelch domain containing 5 OS=Mus musculus OX=10090 GN=Klhl42 PE=2 SV=1;sp|Q8BFQ9|KLH42_MOUSE Kelch-like protein 42 OS=Mus musculus OX=10090 GN=Klhl42 PE=2 SV=1	2	1	1	1	0	0	0	1	0	0	0	0	0	1	0	0	0	0	0	1	0	0	1.8	1.8	1.8	55.598	493	493;493	4				1	1	-2	0	0	0	1.8	0	0	0
G3UXK5;B2KG46;Q8BR07	G3UXK5;B2KG46;Q8BR07	1;1;1	1;1;1	1;1;1	Protein bicaudal D homolog 1	Bicd1	tr|G3UXK5|G3UXK5_MOUSE BICD cargo adaptor 1 OS=Mus musculus OX=10090 GN=Bicd1 PE=1 SV=1;tr|B2KG46|B2KG46_MOUSE BICD cargo adaptor 1 OS=Mus musculus OX=10090 GN=Bicd1 PE=1 SV=1;sp|Q8BR07|BICD1_MOUSE Protein bicaudal D homolog 1 OS=Mus musculus OX=10090 GN=B	3	1	1	1	0	0	1	0	0	0	0	0	1	0	0	0	0	0	1	0	0	0	1	1	1	95.042	827	827;975;835	4				1	1	-2	0	0	1	0	0	0	0
B2RPW5;G3X9A7;Q8BLJ3	B2RPW5;G3X9A7;Q8BLJ3	1;1;1	1;1;1	1;1;1	PI-PLC X domain-containing protein 3	Plcxd3	tr|B2RPW5|B2RPW5_MOUSE Plcxd3 protein OS=Mus musculus OX=10090 GN=Plcxd3 PE=2 SV=1;tr|G3X9A7|G3X9A7_MOUSE Phosphatidylinositol-specific phospholipase C, X domain containing 3 OS=Mus musculus OX=10090 GN=Plcxd3 PE=1 SV=1;sp|Q8BLJ3|PLCX3_MOUSE PI-PLC X domai	3	1	1	1	0	0	0	0	1	0	0	0	0	0	1	0	0	0	0	0	1	0	4.1	4.1	4.1	30.802	271	271;321;321	4				1	1	-2	0	0	0	0	4.1	0	554090
Q3TIU9;Q8BIE3;Q8BI89;Q3U0I2;B2RR24;S4R299	Q3TIU9;Q8BIE3;Q8BI89;Q3U0I2;B2RR24;S4R299	1;1;1;1;1;1	1;1;1;1;1;1	1;1;1;1;1;1		Zfp236	tr|Q3TIU9|Q3TIU9_MOUSE C2H2-type domain-containing protein (Fragment) OS=Mus musculus OX=10090 GN=Zfp236 PE=2 SV=1;tr|Q8BIE3|Q8BIE3_MOUSE C2H2-type domain-containing protein OS=Mus musculus OX=10090 GN=Zfp236 PE=2 SV=1;tr|Q8BI89|Q8BI89_MOUSE C2H2-type doma	6	1	1	1	0	0	0	0	0	1	0	0	0	0	0	1	0	0	0	0	0	1	10.3	10.3	10.3	21.005	184	184;301;301;301;1799;1847	1	1				1	-2	0	0	0	0	0	10.3	0
P60710;B2RRX1;Q3U5R4;Q3UAF7;Q3UAF6;Q3UA89;Q3UAA9;Q3U939;Q3UGS0;Q3TIJ9;Q3U804;Q61276;E9Q5F4;Q3UCF8;E9Q1F2;G3UZ07;E9Q606;A1E281;E9Q2D1;Q99NC5;F6WX90;Q6IWE2;O89054;Q8CF71;F8WGM8;Q7M0E4;E9Q3M9;Q6GQT3	P60710;B2RRX1;Q3U5R4;Q3UAF7;Q3UAF6;Q3UA89;Q3UAA9;Q3U939;Q3UGS0;Q3TIJ9;Q3U804;Q61276;E9Q5F4;Q3UCF8;E9Q1F2;G3UZ07	17;17;17;17;17;16;16;15;15;15;15;14;14;13;12;11;8;8;5;4;3;3;2;2;2;2;1;1	17;17;17;17;17;16;16;15;15;15;15;14;14;13;12;11;8;8;5;4;3;3;2;2;2;2;1;1	0;0;0;0;0;0;0;0;0;0;0;0;0;0;0;0;0;0;0;0;0;0;0;0;0;0;0;0	Actin, cytoplasmic 1;Actin, cytoplasmic 1, N-terminally processed	Actb;Actg1	sp|P60710|ACTB_MOUSE Actin, cytoplasmic 1 OS=Mus musculus OX=10090 GN=Actb PE=1 SV=1;tr|B2RRX1|B2RRX1_MOUSE Actin, beta OS=Mus musculus OX=10090 GN=Actb PE=2 SV=1;tr|Q3U5R4|Q3U5R4_MOUSE Actin, cytoplasmic 1 OS=Mus musculus OX=10090 GN=Actb PE=2 SV=1;tr|Q3U	28	17	17	0	12	12	14	10	7	10	12	12	14	10	7	10	0	0	0	0	0	0	55.5	55.5	0	41.736	375	375;375;375;375;375;375;375;374;375;375;374;375;265;374;295;268;150;121;108;134;43;77;136;109;105;36;1175;835	3.82	6	11	1	205	0	323.31	38.9	37.1	42.7	29.6	23.2	36.3	1.6503e+09
B2RSN3;Q9CWF2;Q7TMM9;Q99J49;A0A1D5RM76	B2RSN3;Q9CWF2;Q7TMM9;Q99J49	14;14;14;11;1	1;1;1;1;0	1;1;1;1;0	Tubulin beta-2B chain;Tubulin beta-2A chain	Tubb2b;Tubb2a	tr|B2RSN3|B2RSN3_MOUSE Tubulin beta chain OS=Mus musculus OX=10090 GN=Tubb2b PE=1 SV=1;sp|Q9CWF2|TBB2B_MOUSE Tubulin beta-2B chain OS=Mus musculus OX=10090 GN=Tubb2b PE=1 SV=1;sp|Q7TMM9|TBB2A_MOUSE Tubulin beta-2A chain OS=Mus musculus OX=10090 GN=Tubb2a P	5	14	1	1	6	7	5	7	11	11	1	1	0	1	0	1	1	1	0	1	0	1	28.8	2	2	49.953	445	445;445;445;298;122	4				4	0	9.2963	15.3	17.1	11.9	12.4	26.7	23.6	30174000
B2RTB6;P97861;E9Q1Y9;CON__Q61726;Q9ERE2;Q61726;Q6IMF0	B2RTB6;P97861;E9Q1Y9;CON__Q61726;Q9ERE2;Q61726;Q6IMF0	12;12;11;11;11;10;10	1;1;1;1;1;1;1	0;0;0;0;0;0;0	Keratin, type II cuticular Hb6;Keratin, type II cuticular Hb1;Keratin, type II cuticular Hb3	Krt86;5430421N21Rik;Krt81;Krt83	tr|B2RTB6|B2RTB6_MOUSE Keratin 86 OS=Mus musculus OX=10090 GN=Krt86 PE=2 SV=1;sp|P97861|KRT86_MOUSE Keratin, type II cuticular Hb6 OS=Mus musculus OX=10090 GN=Krt86 PE=2 SV=2;tr|E9Q1Y9|E9Q1Y9_MOUSE Keratin 83 OS=Mus musculus OX=10090 GN=Krt83 PE=1 SV=1;;sp	7	12	1	0	0	0	12	1	1	1	0	0	1	0	0	0	0	0	0	0	0	0	21.8	1.9	0	53.251	486	486;486;479;479;481;495;495	3			1		0	6.517	0	0	21.8	1.4	1.4	1.4	10864000
B2RTM0;P62806;Q6B822;Q61667	B2RTM0;P62806;Q6B822;Q61667	3;3;2;2	3;3;2;2	3;3;2;2	Histone H4	Hist2h4;Hist1h4a	tr|B2RTM0|B2RTM0_MOUSE Histone H4 OS=Mus musculus OX=10090 GN=Hist2h4 PE=1 SV=1;sp|P62806|H4_MOUSE Histone H4 OS=Mus musculus OX=10090 GN=H4c1 PE=1 SV=2;tr|Q6B822|Q6B822_MOUSE Histone H4 (Fragment) OS=Mus musculus OX=10090 PE=3 SV=1;tr|Q61667|Q61667_MOUSE	4	3	3	3	0	0	1	0	1	2	0	0	1	0	1	2	0	0	1	0	1	2	29.1	29.1	29.1	11.367	103	103;103;43;55	2.75	1		2	1	0	17.236	0	0	9.7	0	9.7	19.4	7848900
CON__Q3TTY5;B2RTP7;Q3TTY5;Q61764	CON__Q3TTY5;B2RTP7;Q3TTY5	15;15;15;4	2;2;2;0	2;2;2;0	Keratin, type II cytoskeletal 2 epidermal	Krt2	;tr|B2RTP7|B2RTP7_MOUSE Krt2 protein OS=Mus musculus OX=10090 GN=Krt2 PE=2 SV=1;sp|Q3TTY5|K22E_MOUSE Keratin, type II cytoskeletal 2 epidermal OS=Mus musculus OX=10090 GN=Krt2 PE=1 SV=1	4	15	2	2	10	8	11	10	10	10	0	0	2	0	0	0	0	0	2	0	0	0	11.7	2.8	2.8	70.922	707	707;707;707;270	1.67	1	2			0	12.009	8.1	8.1	11.2	7.6	7.6	7.6	2028200
E9QAH1;E9PVZ8;B2RWW2;Q6PAK0;Q8CGE5;Q571K1	E9QAH1;E9PVZ8;B2RWW2;Q6PAK0;Q8CGE5;Q571K1	2;2;2;1;1;1	2;2;2;1;1;1	2;2;2;1;1;1		Golgb1	tr|E9QAH1|E9QAH1_MOUSE Golgi autoantigen, golgin subfamily b, macrogolgin 1 OS=Mus musculus OX=10090 GN=Golgb1 PE=1 SV=1;tr|E9PVZ8|E9PVZ8_MOUSE Golgi autoantigen, golgin subfamily b, macrogolgin 1 OS=Mus musculus OX=10090 GN=Golgb1 PE=1 SV=1;tr|B2RWW2|B2RW	6	2	2	2	0	0	0	2	0	1	0	0	0	2	0	1	0	0	0	2	0	1	0.9	0.9	0.9	365.29	3197	3197;3238;3238;772;1071;1916	2.4	2	1		2	0	12.312	0	0	0	0.9	0	0.6	49239000
B2RXX9;B2RY26;Q91Z83	B2RXX9;B2RY26;Q91Z83	1;1;1	1;1;1	1;1;1	Myosin-7	Myh7	tr|B2RXX9|B2RXX9_MOUSE Myosin, heavy polypeptide 7, cardiac muscle, beta OS=Mus musculus OX=10090 GN=Myh7 PE=2 SV=1;tr|B2RY26|B2RY26_MOUSE Myh7 protein OS=Mus musculus OX=10090 GN=Myh7 PE=2 SV=1;sp|Q91Z83|MYH7_MOUSE Myosin-7 OS=Mus musculus OX=10090 GN=Myh	3	1	1	1	0	0	0	0	0	1	0	0	0	0	0	1	0	0	0	0	0	1	1.3	1.3	1.3	222.88	1935	1935;1935;1935	1	1				1	-2	0	0	0	0	0	1.3	0
B7FAV1;B9EKP5;B7FAU9;Q8BTM8;Q6KAM8;Q3U7N9;J3JS91;F6XC15;A0A668KLG7;Q4FZG4;I7HPX4;F6Z2C0	B7FAV1;B9EKP5;B7FAU9;Q8BTM8;Q6KAM8	12;12;12;12;10;4;2;2;1;1;1;1	12;12;12;12;10;4;2;2;1;1;1;1	12;12;12;12;10;4;2;2;1;1;1;1	Filamin-A	Flna	tr|B7FAV1|B7FAV1_MOUSE Filamin, alpha (Fragment) OS=Mus musculus OX=10090 GN=Flna PE=1 SV=1;tr|B9EKP5|B9EKP5_MOUSE Filamin, alpha OS=Mus musculus OX=10090 GN=Flna PE=2 SV=1;tr|B7FAU9|B7FAU9_MOUSE Filamin, alpha OS=Mus musculus OX=10090 GN=Flna PE=1 SV=1;sp	12	12	12	12	1	7	6	0	0	0	1	7	6	0	0	0	1	7	6	0	0	0	6.2	6.2	6.2	274.63	2583	2583;2639;2639;2647;1952;1061;277;511;73;262;280;280	1	14				0	78.2	0.7	3.6	3.1	0	0	0	5215100
B7ZCE0;Q3UVC9;Q9R123	B7ZCE0;Q3UVC9;Q9R123	1;1;1	1;1;1	1;1;1	N-acetyltransferase 6	Nat6	tr|B7ZCE0|B7ZCE0_MOUSE N(alpha)-acetyltransferase 80, NatH catalytic subunit (Fragment) OS=Mus musculus OX=10090 GN=Naa80 PE=1 SV=1;tr|Q3UVC9|Q3UVC9_MOUSE N-acetyltransferase domain-containing protein OS=Mus musculus OX=10090 GN=Naa80 PE=2 SV=1;sp|Q9R123|N	3	1	1	1	0	0	0	1	0	0	0	0	0	1	0	0	0	0	0	1	0	0	8.8	8.8	8.8	22.49	204	204;314;314	1	1				1	-2	0	0	0	8.8	0	0	0
F6YR29;B7ZN33;Q80TM9	F6YR29;B7ZN33;Q80TM9	1;1;1	1;1;1	1;1;1	Nischarin	Nisch	tr|F6YR29|F6YR29_MOUSE Nischarin (Fragment) OS=Mus musculus OX=10090 GN=Nisch PE=1 SV=1;tr|B7ZN33|B7ZN33_MOUSE Nisch protein (Fragment) OS=Mus musculus OX=10090 GN=Nisch PE=2 SV=1;sp|Q80TM9|NISCH_MOUSE Nischarin OS=Mus musculus OX=10090 GN=Nisch PE=1 SV=2	3	1	1	1	0	0	0	0	1	1	0	0	0	0	1	1	0	0	0	0	1	1	2.1	2.1	2.1	38.33	333	333;1424;1593	4				2	0	112.56	0	0	0	0	2.1	2.1	16626000
B7ZNJ5;G3X907;Q9WTS6	B7ZNJ5;G3X907;Q9WTS6	1;1;1	1;1;1	1;1;1	Teneurin-3	Tenm3	tr|B7ZNJ5|B7ZNJ5_MOUSE Odz3 protein OS=Mus musculus OX=10090 GN=Tenm3 PE=1 SV=1;tr|G3X907|G3X907_MOUSE Teneurin transmembrane protein 3 OS=Mus musculus OX=10090 GN=Tenm3 PE=1 SV=1;sp|Q9WTS6|TEN3_MOUSE Teneurin-3 OS=Mus musculus OX=10090 GN=Tenm3 PE=1 SV=1	3	1	1	1	1	1	1	1	1	1	1	1	1	1	1	1	1	1	1	1	1	1	0.8	0.8	0.8	300.98	2699	2699;2715;2715	3.86	1			21	0	13.409	0.8	0.8	0.8	0.8	0.8	0.8	1392300000
Q562G0;B9EIU5	Q562G0;B9EIU5	1;1	1;1	1;1		Pigo	tr|Q562G0|Q562G0_MOUSE GPI ethanolamine phosphate transferase 3 OS=Mus musculus OX=10090 GN=Pigo PE=1 SV=1;tr|B9EIU5|B9EIU5_MOUSE GPI ethanolamine phosphate transferase 3 OS=Mus musculus OX=10090 GN=Pigo PE=2 SV=1	2	1	1	1	0	0	0	0	0	1	0	0	0	0	0	1	0	0	0	0	0	1	0.9	0.9	0.9	120.07	1101	1101;1101	1	1				1	-2	0	0	0	0	0	0.9	0
C9K101;Q14DQ3;Q8VHJ5	C9K101;Q14DQ3;Q8VHJ5	1;1;1	1;1;1	1;1;1	Serine/threonine-protein kinase MARK1	Mark1	tr|C9K101|C9K101_MOUSE non-specific serine/threonine protein kinase OS=Mus musculus OX=10090 GN=Mark1 PE=2 SV=1;tr|Q14DQ3|Q14DQ3_MOUSE non-specific serine/threonine protein kinase OS=Mus musculus OX=10090 GN=Mark1 PE=2 SV=1;sp|Q8VHJ5|MARK1_MOUSE Serine/thr	3	1	1	1	0	0	1	0	0	0	0	0	1	0	0	0	0	0	1	0	0	0	3.4	3.4	3.4	88.402	796	796;795;795	3			1		1	-2	0	0	3.4	0	0	0	246360
CON__A2A5Y0;Q61765;CON__O76014;Q6IFX3;Q0VDU1;E9PV64	CON__A2A5Y0;Q61765	8;8;2;2;1;1	2;2;0;0;0;0	2;2;0;0;0;0	Keratin, type I cuticular Ha1	Krt31	;sp|Q61765|K1H1_MOUSE Keratin, type I cuticular Ha1 OS=Mus musculus OX=10090 GN=Krt31 PE=1 SV=2	6	8	2	2	1	1	8	1	1	1	0	0	2	0	0	0	0	0	2	0	0	0	16.3	2.4	2.4	47.117	416	416;416;471;439;359;359	3			3		0	15.253	1.7	1.7	16.3	1.7	1.7	1.7	2114300
CON__ENSEMBL:ENSBTAP00000024146	CON__ENSEMBL:ENSBTAP00000024146	1	1	1				1	1	1	1	0	1	0	0	0	0	0	1	0	0	0	0	0	1	0	0	0	0	0.5	0.5	0.5	164.34	1477	1477	1	1				1	-2	0	0.5	0	0	0	0	137660
CON__ENSEMBL:ENSBTAP00000038253	CON__ENSEMBL:ENSBTAP00000038253	12	1	0				1	12	1	0	10	8	11	8	9	9	1	1	1	0	0	0	0	0	0	0	0	0	12.4	1.7	0	63.165	606	606	2.25	1	2		1	1	-2	11.6	11.6	12.4	10.4	10.7	10.7	2353900
CON__ENSEMBL:ENSP00000377550;CON__P13646-1	CON__ENSEMBL:ENSP00000377550;CON__P13646-1	11;10	4;4	3;3			;	2	11	4	3	4	8	5	4	5	5	0	3	0	0	1	0	0	3	0	0	0	0	23.6	11	8.6	45.771	420	420;458	4				4	0	35.62	8.3	19	8.8	7.1	9.5	8.8	4174400
CON__O43790;CON__Q14533;Q3TUZ8;Q9CPR6	CON__O43790;CON__Q14533	15;13;3;1	6;5;1;1	1;0;0;0			;	4	15	6	1	0	0	15	1	3	3	0	0	6	0	2	2	0	0	1	0	1	1	30.9	14.8	4.7	53.5	486	486;505;133;171	2.12	3	9	5		0	315.63	0	0	30.9	1.4	10.3	10.3	36836000
CON__O76011;CON__Q8IUT8	CON__O76011;CON__Q8IUT8	9;8	3;2	1;0			;	2	9	3	1	0	0	9	0	0	1	0	0	3	0	0	0	0	0	1	0	0	0	25.6	7.4	3	44.689	394	394;436	2		3			0	11.194	0	0	25.6	0	0	4.1	1839700
CON__O76013;B1AQ75	CON__O76013	5;2	4;1	4;1				2	5	4	4	1	1	5	1	1	1	0	0	4	0	0	0	0	0	4	0	0	0	9.9	8.4	8.4	52.247	467	467;473	2.57		3	4		0	85.094	1.5	1.5	9.9	1.5	1.5	1.5	36858000
CON__O95678	CON__O95678	15	2	2				1	15	2	2	10	9	11	9	9	11	0	0	2	0	0	1	0	0	2	0	0	1	17.1	2.2	2.2	59.504	551	551	2.2	1	2	2		0	108.32	12.2	12	13.8	12.7	11.8	14.3	14279000
CON__P00761	CON__P00761	4	4	4				1	4	4	4	4	4	4	4	4	4	4	4	4	4	4	4	4	4	4	4	4	4	25.1	25.1	25.1	24.409	231	231	2.73	244	193	216	395	0	323.31	25.1	25.1	25.1	25.1	25.1	25.1	77253000000
CON__P02533;Q61782;CON__Q61782	CON__P02533	34;6;6	30;6;6	4;2;2				3	34	30	4	15	15	24	17	22	27	12	13	22	13	18	23	2	2	3	2	2	4	61	55.7	12.1	51.621	472	472;93;93	2.7	54	84	29	109	0	323.31	36.9	38.6	51.1	33.3	42.6	51.3	2.1144e+09
CON__P02538;CON__Q8VED5;Q8VED5;Q9CV13;CON__P07744;P07744;CON__H-INV:HIT000292931;Q99M73;D3Z6R0;Q4L0E6	CON__P02538	41;10;10;7;5;5;4;4;1;1	3;0;0;1;0;0;0;0;0;0	2;0;0;0;0;0;0;0;0;0				10	41	3	2	25	18	30	15	22	32	1	1	2	0	1	3	1	1	2	0	1	2	60.1	6.4	3.5	60.044	564	564;531;531;203;525;525;443;603;159;420	2.83	2	4		6	0	323.31	35.3	28.5	49.3	22.9	40.4	53.2	62594000
CON__P02666	CON__P02666	1	1	1				1	1	1	1	0	0	0	0	1	0	0	0	0	0	1	0	0	0	0	0	1	0	9.1	9.1	9.1	23.583	209	209	4				1	1	-2	0	0	0	0	9.1	0	0
CON__P02754	CON__P02754	3	3	3				1	3	3	3	2	0	0	0	0	2	2	0	0	0	0	2	2	0	0	0	0	2	13.6	13.6	13.6	18.281	162	162	1.5	2	2			0	20.601	8.6	0	0	0	0	11.7	4761700
CON__P02768-1	CON__P02768-1	10	5	5				1	10	5	5	2	2	2	7	5	5	1	1	0	3	2	1	1	1	0	3	2	1	13.8	7.6	7.6	69.366	609	609	2.67	1	2	5	1	0	32.268	3.8	4.1	3.6	10	6.6	6.7	12972000
CON__P02769	CON__P02769	35	35	30				1	35	35	30	7	10	15	21	31	25	7	10	15	21	31	25	6	9	13	17	27	21	61.9	61.9	57.2	69.293	607	607	2.57	74	28	28	84	0	323.31	13.7	20.3	30.1	38.4	57.3	48.6	1375900000
CON__P04259	CON__P04259	41	3	3				1	41	3	3	23	18	30	15	21	31	1	1	3	0	0	1	1	1	3	0	0	1	60.8	6	6	59.998	564	564	2.75	1	3	1	3	0	95.963	33.7	28.5	49.3	20.7	36.5	51.4	11888000
CON__P04264;CON__H-INV:HIT000016045	CON__P04264	53;4	53;4	34;0				2	53	53	34	30	36	46	36	42	39	30	36	46	36	42	39	17	22	27	24	29	25	67.5	67.5	53.7	66.017	644	644;99	2.58	298	427	222	438	0	323.31	53.7	56.7	63	55.1	58.9	56.7	26617000000
CON__P08727	CON__P08727	12	1	1				1	12	1	1	4	4	5	5	7	8	0	1	0	0	0	0	0	1	0	0	0	0	19	2.2	2.2	44.091	400	400	4				1	0	6.4166	8	8.5	11.5	8.5	11.5	11.2	0
CON__P08779;Q3SYP5;CON__Q9Z2K1;Q3ZAW8;Q9EQD7;Q9EQD6;CON__Q3ZAW8;Q9Z2K1;CON__P19001;B1AQ78;P19001;Q8CCX5;CON__Q8N1A0;Q8C4P9;Q3UQC8;Q9WTL4	CON__P08779	31;12;12;12;12;12;12;12;6;6;6;2;1;1;1;1	16;4;4;4;4;4;4;4;0;0;0;0;0;1;1;1	15;4;4;4;4;4;4;4;0;0;0;0;0;1;1;1				16	31	16	15	17	15	23	16	21	25	9	7	14	5	9	12	9	7	13	5	9	12	58.8	38.3	35.9	51.267	473	473;469;469;470;473;474;474;469;403;403;403;294;295;524;709;1300	2.85	27	32	12	65	0	323.31	39.5	37.8	49.9	36.2	43.8	49.3	624760000
CON__P12763	CON__P12763	5	5	5				1	5	5	5	1	1	1	2	2	3	1	1	1	2	2	3	1	1	1	2	2	3	13.9	13.9	13.9	38.418	359	359	3.92			1	11	0	55.744	2.2	2.2	2.8	6.4	5	7.5	66261000
CON__P13645;CON__Q7Z3Y7;CON__Q148H6;Q9CV17;CON__P05784;CON__Q99456;CON__Q2M2I5;P05784;A1L317;D0V735;CON__A2AB72;B1ATJ5;CON__O76015;CON__Q7Z3Y9;Q62168	CON__P13645	42;5;3;2;2;2;2;2;2;1;1;1;1;1;1	42;5;3;2;2;2;2;2;2;1;1;1;1;1;1	28;1;0;0;0;0;0;0;0;0;0;0;0;0;0				15	42	42	28	28	25	30	31	27	26	28	25	30	31	27	26	20	17	22	20	19	18	61.2	61.2	50.3	59.51	593	593;486;464;304;423;494;525;423;512;391;453;453;456;468;407	2.61	207	150	126	268	0	323.31	54.1	44.9	53.6	45.7	45.7	45.7	13382000000
CON__P13647	CON__P13647	41	26	8				1	41	26	8	24	18	21	22	23	29	14	9	11	12	13	18	4	3	5	5	5	6	48.6	35.1	10	62.378	590	590	2.68	40	31	26	61	0	323.31	31.2	25.3	31	28.5	30.8	39.2	967380000
CON__P15497	CON__P15497	4	4	4				1	4	4	4	0	1	0	0	0	4	0	1	0	0	0	4	0	1	0	0	0	4	17.4	17.4	17.4	30.276	265	265	1.17	5	1			0	28.525	0	3.4	0	0	0	17.4	21384000
CON__P19013	CON__P19013	9	3	3				1	9	3	3	5	5	5	2	4	2	0	2	0	0	2	0	0	2	0	0	2	0	13.3	6.1	6.1	63.91	594	594	4				4	0	36.417	7.2	7.7	5.9	2.7	7.4	2.7	3461600
CON__P20930	CON__P20930	3	3	3				1	3	3	3	0	1	1	1	0	0	0	1	1	1	0	0	0	1	1	1	0	0	0.7	0.7	0.7	435.16	4061	4061	2.33	1	1		1	0	17.594	0	0.3	0.2	0.2	0	0	183420
CON__P34955	CON__P34955	6	6	6				1	6	6	6	0	2	4	1	3	2	0	2	4	1	3	2	0	2	4	1	3	2	15.1	15.1	15.1	46.103	416	416	3.77	1			12	0	63.581	0	4.8	10.8	3.6	8.4	5.5	31223000
CON__P35527	CON__P35527	33	32	32				1	33	32	32	22	22	29	20	24	26	21	22	29	19	23	25	21	22	29	19	23	25	56.7	56.7	56.7	62.129	623	623	2.72	113	202	68	251	0	323.31	48.2	47.5	54.6	41.4	45.9	48.5	8.4818e+09
CON__P35908;CON__Q6NXH9;Q6NXH9;Q6IFZ9	CON__P35908	49;5;5;3	1;0;0;0	1;0;0;0				4	49	1	1	36	31	35	34	33	29	0	0	0	1	1	1	0	0	0	1	1	1	73.5	5.6	5.6	65.865	645	645;539;539;495	3	1			2	0	16.313	58.1	56	56	51.6	52.6	45.3	3734700
CON__P35908v2	CON__P35908v2	49	45	1				1	49	45	1	37	32	36	34	33	29	33	29	32	31	30	26	1	1	1	1	1	1	73.2	70.1	4.7	65.432	639	639	2.61	138	111	85	183	0	323.31	63.4	61.2	61.2	51.2	52.1	44.8	4793300000
CON__P48668	CON__P48668	41	31	0				1	41	31	0	25	18	30	16	22	30	16	10	22	8	14	22	0	0	0	0	0	0	58.3	49.6	0	60.024	564	564	2.59	47	65	22	74	0	323.31	35.3	28.5	49.3	23.8	39.5	48.8	1.4873e+09
CON__P78386	CON__P78386	19	18	6				1	19	18	6	0	0	19	1	1	1	0	0	18	0	0	0	0	0	6	0	0	0	35.5	34.1	12.2	55.802	507	507	2.46		14	12		0	323.31	0	0	35.5	1.4	1.4	1.4	47113000
CON__Q04695;Q8CB30;Q544I8;Q3ULX3;CON__Q99PS0;Q99PS0	CON__Q04695	30;1;1;1;1;1	15;1;1;1;1;1	5;0;0;0;0;0				6	30	15	5	10	11	17	10	12	25	3	5	7	2	2	12	1	2	2	1	1	4	55.3	35.6	13.4	48.105	432	432;422;422;422;422;422	2.64	13	10	2	20	0	323.31	22.5	27.8	38.2	18.8	21.3	45.4	187320000
CON__Q14525	CON__Q14525	13	4	2				1	13	4	2	1	1	13	1	1	2	0	0	4	0	0	0	0	0	2	0	0	0	37.9	12.4	5.9	46.213	404	404	2.2		4	1		0	323.31	1.7	1.7	37.9	1.7	1.7	5.7	2420300
CON__Q15323;CON__Q9UE12;CON__Q14532	CON__Q15323;CON__Q9UE12	14;14;2	13;13;1	3;3;0			;	3	14	13	3	1	1	14	1	2	2	0	0	13	0	1	1	0	0	3	0	0	0	39.7	38	8.2	47.232	416	416;416;448	2.43	1	11	11		0	147.53	1.7	1.7	39.7	1.7	4.8	5.5	46321000
CON__Q7RTS7;CON__Q32MB2	CON__Q7RTS7;CON__Q32MB2	6;6	1;1	0;0			;	2	6	1	0	5	5	4	5	5	5	1	1	1	1	1	1	0	0	0	0	0	0	7.6	2.3	0	57.865	529	529;540	2.45	11	7	4	11	0	133.21	7.2	7.2	7	5.7	5.7	5.7	65217000
CON__Q5D862	CON__Q5D862	5	5	5				1	5	5	5	2	2	4	1	1	1	2	2	4	1	1	1	2	2	4	1	1	1	7.4	7.4	7.4	248.07	2391	2391	2.79	3	4		7	0	202.17	2.6	4.6	4.9	0.5	0.5	0.5	7893500
CON__Q9NSB2;CON__Q6ISB0	CON__Q9NSB2;CON__Q6ISB0	11;11	7;7	7;7			;	2	11	7	7	1	1	10	3	3	3	0	0	7	0	0	0	0	0	7	0	0	0	20.3	16.3	16.3	64.895	600	600;600	2		7			0	69.16	1.2	1.2	20	2.7	2.7	2.7	3736800
CON__Q6KB66-1;Q3TBQ1;A0A2R8VHR6;CON__Q0VBK2;Q0VBK2	CON__Q6KB66-1	4;1;1;1;1	4;1;1;1;1	4;1;1;1;1				5	4	4	4	0	1	3	0	0	1	0	1	3	0	0	1	0	1	3	0	0	1	9.5	9.5	9.5	50.525	452	452;221;399;452;452	2.8		3		2	0	35.111	0	2.7	6.9	0	0	2.7	870180
CON__Q8N1N4-2;CON__Q7RTT2	CON__Q8N1N4-2;CON__Q7RTT2	11;11	8;8	8;8			;	2	11	8	8	2	4	7	7	6	4	0	2	4	5	4	2	0	2	4	5	4	2	19.4	14.6	14.6	56.964	521	521;521	2.83	5	3		10	0	87.976	3.5	6.7	12.5	11.9	11.9	7.5	16368000
CON__Q7Z3Y8;CON__Q7Z3Z0;B2RU72;Q8VCW2;Q9Z320	CON__Q7Z3Y8;CON__Q7Z3Z0	5;3;2;2;2	2;1;1;1;1	1;0;0;0;0			;	5	5	2	1	3	3	2	2	2	5	0	0	0	0	0	2	0	0	0	0	0	1	10.7	5.2	2.6	49.823	459	459;450;448;446;448	4				2	0	11.622	5.4	5.4	3.9	3.9	3.9	10.7	7249400
CON__Q7Z794	CON__Q7Z794	10	5	4				1	10	5	4	7	3	5	6	4	5	3	0	1	2	0	1	3	0	1	1	0	1	14.2	9.2	7.1	61.802	578	578	1.86	5			2	0	33.401	10	4.5	6.4	9.2	5	7.1	3031500
CON__Q86YZ3	CON__Q86YZ3	24	24	24				1	24	24	24	12	8	21	6	5	5	12	8	21	6	5	5	12	8	21	6	5	5	25.2	25.2	25.2	282.39	2850	2850	2.44	27	50	14	34	0	323.31	12.9	6.9	22.6	7.2	5.7	5.7	140690000
CON__Q92764	CON__Q92764	6	4	2				1	6	4	2	1	1	6	1	1	1	0	0	4	0	0	0	0	0	2	0	0	0	14.8	11.1	5.2	47.596	425	425	3			5		0	91.726	1.6	1.6	14.8	1.6	1.6	1.6	5075000
CON__Q95M17	CON__Q95M17	1	1	1				1	1	1	1	0	0	1	0	0	0	0	0	1	0	0	0	0	0	1	0	0	0	1.7	1.7	1.7	52.129	472	472	2		2			0	10.525	0	0	1.7	0	0	0	0
CON__Q9R0H5;Q9R0H5	CON__Q9R0H5;Q9R0H5	5;5	1;1	0;0	Keratin, type II cytoskeletal 71	Krt71	;sp|Q9R0H5|K2C71_MOUSE Keratin, type II cytoskeletal 71 OS=Mus musculus OX=10090 GN=Krt71 PE=1 SV=1	2	5	1	0	3	3	3	3	3	4	0	0	0	0	0	1	0	0	0	0	0	0	8.2	2.3	0	57.382	524	524;524	4				1	0	16.603	5.5	5.5	5.5	4	4	6.3	770290
CON__REFSEQ:XP_986630;Q61897	CON__REFSEQ:XP_986630;Q61897	6;6	1;1	1;1	Keratin, type I cuticular Ha3-II	Krt33b	;sp|Q61897|KT33B_MOUSE Keratin, type I cuticular Ha3-II OS=Mus musculus OX=10090 GN=Krt33b PE=1 SV=2	2	6	1	1	1	1	6	1	1	1	0	0	1	0	0	0	0	0	1	0	0	0	12.4	2.3	2.3	53.728	476	476;404	3			1		0	6.6526	1.5	1.5	12.4	1.5	1.5	1.5	780470
CON__Streptavidin	CON__Streptavidin	1	1	1				1	1	1	1	0	0	0	1	1	1	0	0	0	1	1	1	0	0	0	1	1	1	6.9	6.9	6.9	16.622	160	160	2.09	4	3	3	1	0	230.57	0	0	0	6.9	6.9	6.9	119080000
D3YUJ1;Q9CY62	D3YUJ1;Q9CY62	1;1	1;1	1;1	E3 ubiquitin-protein ligase RNF181	Rnf181	tr|D3YUJ1|D3YUJ1_MOUSE Ring finger protein 181 OS=Mus musculus OX=10090 GN=Rnf181 PE=1 SV=1;sp|Q9CY62|RN181_MOUSE E3 ubiquitin-protein ligase RNF181 OS=Mus musculus OX=10090 GN=Rnf181 PE=1 SV=1	2	1	1	1	1	1	0	1	1	1	1	1	0	1	1	1	1	1	0	1	1	1	3.9	3.9	3.9	23.02	206	206;165	2.67	3	1	1	4	0	36.377	3.9	3.9	0	3.9	3.9	3.9	2696500000
D3YV17;F6Z7L1;Q80WC3	D3YV17;F6Z7L1;Q80WC3	1;1;1	1;1;1	1;1;1	Trinucleotide repeat-containing gene 18 protein	Tnrc18	tr|D3YV17|D3YV17_MOUSE Trinucleotide repeat containing 18 OS=Mus musculus OX=10090 GN=Tnrc18 PE=1 SV=2;tr|F6Z7L1|F6Z7L1_MOUSE Trinucleotide repeat containing 18 (Fragment) OS=Mus musculus OX=10090 GN=Tnrc18 PE=1 SV=2;sp|Q80WC3|TNC18_MOUSE Trinucleotide rep	3	1	1	1	0	0	0	0	1	0	0	0	0	0	1	0	0	0	0	0	1	0	0.9	0.9	0.9	187.74	1755	1755;2673;2878	4				1	1	-2	0	0	0	0	0.9	0	30446000
O89073;D3YVM5;S4R1N1;Q5M8R8;Q5FWB6;P14869	O89073;D3YVM5;S4R1N1;Q5M8R8;Q5FWB6;P14869	1;1;1;1;1;1	1;1;1;1;1;1	1;1;1;1;1;1	60S acidic ribosomal protein P0	Rplp0	tr|O89073|O89073_MOUSE 60S acidic ribosomal protein P0 (Fragment) OS=Mus musculus OX=10090 GN=Rplp0 PE=2 SV=1;tr|D3YVM5|D3YVM5_MOUSE Ribosomal protein, large, P0 (Fragment) OS=Mus musculus OX=10090 GN=Rplp0 PE=1 SV=1;tr|S4R1N1|S4R1N1_MOUSE Ribosomal protei	6	1	1	1	0	0	0	0	0	1	0	0	0	0	0	1	0	0	0	0	0	1	5.3	5.3	5.3	14.499	131	131;145;221;317;317;317	1	1				0	46	0	0	0	0	0	5.3	2929000
D6RG57;D3YW66;Q8R1S0	D6RG57;D3YW66;Q8R1S0	1;1;1	1;1;1	1;1;1	Ubiquinone biosynthesis monooxygenase COQ6, mitochondrial	Coq6	tr|D6RG57|D6RG57_MOUSE Coenzyme Q6 monooxygenase OS=Mus musculus OX=10090 GN=Coq6 PE=1 SV=1;tr|D3YW66|D3YW66_MOUSE Ubiquinone biosynthesis monooxygenase COQ6, mitochondrial OS=Mus musculus OX=10090 GN=Coq6 PE=1 SV=1;sp|Q8R1S0|COQ6_MOUSE Ubiquinone biosynth	3	1	1	1	0	0	0	0	0	1	0	0	0	0	0	1	0	0	0	0	0	1	5	5	5	30.638	282	282;432;476	1	1				1	-2	0	0	0	0	0	5	213610
D3YWC5;Q3UMI9;Q6ZQ38	D3YWC5;Q3UMI9;Q6ZQ38	2;2;2	2;2;2	2;2;2	Cullin-associated NEDD8-dissociated protein 1	Cand1	tr|D3YWC5|D3YWC5_MOUSE Cullin associated and neddylation disassociated 1 (Fragment) OS=Mus musculus OX=10090 GN=Cand1 PE=1 SV=1;tr|Q3UMI9|Q3UMI9_MOUSE Cullin-associated NEDD8-dissociated protein 1 (Fragment) OS=Mus musculus OX=10090 GN=Cand1 PE=2 SV=1;sp|Q	3	2	2	2	0	1	0	1	1	0	0	1	0	1	1	0	0	1	0	1	1	0	8.5	8.5	8.5	27.155	247	247;700;1230	2		4			0	12.709	0	4	0	4.5	4.5	0	2102000
D3Z0Q3;D3YWG7;Q8K0V2	D3Z0Q3;D3YWG7;Q8K0V2	1;1;1	1;1;1	1;1;1	DCN1-like protein;DCN1-like protein 3	Dcun1d3	tr|D3Z0Q3|D3Z0Q3_MOUSE DCN1, defective in cullin neddylation 1, domain containing 3 (S. cerevisiae) (Fragment) OS=Mus musculus OX=10090 GN=Dcun1d3 PE=1 SV=1;tr|D3YWG7|D3YWG7_MOUSE DCN1-like protein (Fragment) OS=Mus musculus OX=10090 GN=Dcun1d3 PE=1 SV=1;s	3	1	1	1	0	0	0	0	1	0	0	0	0	0	1	0	0	0	0	0	1	0	14.3	14.3	14.3	6.5913	63	63;165;304	2		1			1	-2	0	0	0	0	14.3	0	0
D3Z519;D3YWQ0	D3Z519;D3YWQ0	1;1	1;1	1;1	Diacylglycerol kinase	Dgki	tr|D3Z519|D3Z519_MOUSE Diacylglycerol kinase OS=Mus musculus OX=10090 GN=Dgki PE=1 SV=1;sp|D3YWQ0|DGKI_MOUSE Diacylglycerol kinase iota OS=Mus musculus OX=10090 GN=Dgki PE=1 SV=1	2	1	1	1	0	0	0	0	0	1	0	0	0	0	0	1	0	0	0	0	0	1	2.2	2.2	2.2	101.33	899	899;1071	1	1				1	-2	0	0	0	0	0	2.2	49330000
D3YZ57;P39688;Q8CBP1;Q8C762;Q3TJI7;Q04736;D3YZA2;A0A0J9YUV2;Q6GTF2;P14234	D3YZ57;P39688;Q8CBP1;Q8C762;Q3TJI7;Q04736	4;4;2;2;2;2;1;1;1;1	3;3;1;1;1;1;1;1;1;1	3;3;1;1;1;1;1;1;1;1	Non-specific protein-tyrosine kinase;Tyrosine-protein kinase Fyn;Tyrosine-protein kinase Yes	Fyn;Yes1	tr|D3YZ57|D3YZ57_MOUSE Tyrosine-protein kinase OS=Mus musculus OX=10090 GN=Fyn PE=1 SV=1;sp|P39688|FYN_MOUSE Tyrosine-protein kinase Fyn OS=Mus musculus OX=10090 GN=Fyn PE=1 SV=4;tr|Q8CBP1|Q8CBP1_MOUSE Tyrosine-protein kinase OS=Mus musculus OX=10090 GN=Ye	10	4	3	3	0	2	3	0	0	0	0	1	2	0	0	0	0	1	2	0	0	0	12.4	10.4	10.4	54.426	482	482;537;541;541;541;541;114;198;517;517	4				3	0	18.206	0	8.3	6.2	0	0	0	647070
D3Z1J9;Q0P5X1	D3Z1J9;Q0P5X1	1;1	1;1	1;1	Leucine-rich repeat and IQ domain-containing protein 1	Lrriq1	tr|D3Z1J9|D3Z1J9_MOUSE Leucine-rich repeats and IQ motif containing 1 (Fragment) OS=Mus musculus OX=10090 GN=Lrriq1 PE=1 SV=1;sp|Q0P5X1|LRIQ1_MOUSE Leucine-rich repeat and IQ domain-containing protein 1 OS=Mus musculus OX=10090 GN=Lrriq1 PE=2 SV=2	2	1	1	1	0	0	0	0	0	1	0	0	0	0	0	1	0	0	0	0	0	1	4	4	4	61.615	520	520;1673	1	1				1	-2	0	0	0	0	0	4	306290
D3Z2H4;Q3TDN2	D3Z2H4;Q3TDN2	1;1	1;1	1;1	FAS-associated factor 2	Faf2	tr|D3Z2H4|D3Z2H4_MOUSE Fas associated factor family member 2 (Fragment) OS=Mus musculus OX=10090 GN=Faf2 PE=1 SV=1;sp|Q3TDN2|FAF2_MOUSE FAS-associated factor 2 OS=Mus musculus OX=10090 GN=Faf2 PE=1 SV=2	2	1	1	1	0	0	0	1	0	0	0	0	0	1	0	0	0	0	0	1	0	0	5.7	5.7	5.7	31.116	263	263;445	2		1			1	-2	0	0	0	5.7	0	0	311280000
D3Z3L1;Q8R527	D3Z3L1;Q8R527	1;1	1;1	1;1	Rho-related GTP-binding protein RhoQ	Rhoq	tr|D3Z3L1|D3Z3L1_MOUSE Ras homolog family member Q (Fragment) OS=Mus musculus OX=10090 GN=Rhoq PE=1 SV=1;sp|Q8R527|RHOQ_MOUSE Rho-related GTP-binding protein RhoQ OS=Mus musculus OX=10090 GN=Rhoq PE=1 SV=2	2	1	1	1	0	1	0	0	0	0	0	1	0	0	0	0	0	1	0	0	0	0	14.4	14.4	14.4	16.978	153	153;205	4				1	1	-2	0	14.4	0	0	0	0	0
D3Z451	D3Z451	1	1	1		Serpina3j	tr|D3Z451|D3Z451_MOUSE Serine (or cysteine) peptidase inhibitor, clade A (alpha-1 antiproteinase, antitrypsin), member 3J OS=Mus musculus OX=10090 GN=Serpina3j PE=3 SV=1	1	1	1	1	0	0	1	0	0	0	0	0	1	0	0	0	0	0	1	0	0	0	6.7	6.7	6.7	47.361	420	420	4				1	1	-2	0	0	6.7	0	0	0	0
D3Z5T4	D3Z5T4	1	1	1		Arhgap24	tr|D3Z5T4|D3Z5T4_MOUSE Rho GTPase activating protein 24 OS=Mus musculus OX=10090 GN=Arhgap24 PE=1 SV=1	1	1	1	1	0	0	0	0	0	1	0	0	0	0	0	1	0	0	0	0	0	1	1.5	1.5	1.5	73.578	657	657	3			1		1	-2	0	0	0	0	0	1.5	1501700
Q5F222;D3Z667;P0C6F1	Q5F222;D3Z667;P0C6F1	1;1;1	1;1;1	1;1;1	Dynein heavy chain 2, axonemal	Dnah2	tr|Q5F222|Q5F222_MOUSE Dynein, axonemal, heavy chain 2 OS=Mus musculus OX=10090 GN=RP23-56I20.8-001 PE=3 SV=1;tr|D3Z667|D3Z667_MOUSE Dynein, axonemal, heavy chain 2 OS=Mus musculus OX=10090 GN=Dnah2 PE=1 SV=1;sp|P0C6F1|DYH2_MOUSE Dynein axonemal heavy chai	3	1	1	1	0	0	0	0	0	1	0	0	0	0	0	1	0	0	0	0	0	1	0.2	0.2	0.2	511.56	4456	4456;4462;4456	4				1	0	6.6687	0	0	0	0	0	0.2	0
D3Z6X3;D3Z6X4;E9QA46;Q8C6F0;Q3UIG2;Q9QXY9	D3Z6X3;D3Z6X4;E9QA46;Q8C6F0;Q3UIG2;Q9QXY9	1;1;1;1;1;1	1;1;1;1;1;1	1;1;1;1;1;1	Peroxisomal biogenesis factor 3	Pex3	tr|D3Z6X3|D3Z6X3_MOUSE Peroxisomal assembly protein PEX3 OS=Mus musculus OX=10090 GN=Pex3 PE=1 SV=1;tr|D3Z6X4|D3Z6X4_MOUSE Peroxisomal assembly protein PEX3 OS=Mus musculus OX=10090 GN=Pex3 PE=1 SV=1;tr|E9QA46|E9QA46_MOUSE Peroxisomal assembly protein PEX3	6	1	1	1	0	0	0	1	0	0	0	0	0	1	0	0	0	0	0	1	0	0	6.5	6.5	6.5	32.72	293	293;306;359;372;372;372	4				1	1	-2	0	0	0	6.5	0	0	327540
D3Z7E5;Q2NL51	D3Z7E5;Q2NL51	1;1	1;1	1;1	Glycogen synthase kinase-3 alpha	Gsk3a	tr|D3Z7E5|D3Z7E5_MOUSE [tau protein] kinase OS=Mus musculus OX=10090 GN=Gsk3a PE=1 SV=1;sp|Q2NL51|GSK3A_MOUSE Glycogen synthase kinase-3 alpha OS=Mus musculus OX=10090 GN=Gsk3a PE=1 SV=2	2	1	1	1	0	0	0	0	1	0	0	0	0	0	1	0	0	0	0	0	1	0	3.7	3.7	3.7	51.245	486	486;490	1	1				1	-2	0	0	0	0	3.7	0	533800
Q05CL1;D6RI32;Q6DI71;E9Q6J9;P54265	Q05CL1;D6RI32;Q6DI71;E9Q6J9;P54265	1;1;1;1;1	1;1;1;1;1	1;1;1;1;1	Myotonin-protein kinase	Dmpk	tr|Q05CL1|Q05CL1_MOUSE non-specific serine/threonine protein kinase OS=Mus musculus OX=10090 GN=Dmpk PE=2 SV=1;tr|D6RI32|D6RI32_MOUSE non-specific serine/threonine protein kinase OS=Mus musculus OX=10090 GN=Dmpk PE=1 SV=1;tr|Q6DI71|Q6DI71_MOUSE non-specifi	5	1	1	1	0	1	1	0	0	0	0	1	1	0	0	0	0	1	1	0	0	0	2.8	2.8	2.8	60.19	537	537;588;605;605;631	4				2	1	-2	0	2.8	2.8	0	0	0	25554000
E0CYJ1;Q3U0P9;F8WHG0;E9PXV1;Q0VF85;Q99N48	E0CYJ1;Q3U0P9;F8WHG0;E9PXV1;Q0VF85;Q99N48	1;1;1;1;1;1	1;1;1;1;1;1	1;1;1;1;1;1	Synaptotagmin-like protein 3	Sytl3	tr|E0CYJ1|E0CYJ1_MOUSE Synaptotagmin-like 3 OS=Mus musculus OX=10090 GN=Sytl3 PE=1 SV=1;tr|Q3U0P9|Q3U0P9_MOUSE RabBD domain-containing protein (Fragment) OS=Mus musculus OX=10090 GN=Sytl3 PE=2 SV=1;tr|F8WHG0|F8WHG0_MOUSE Synaptotagmin-like 3 OS=Mus musculu	6	1	1	1	0	0	0	0	1	0	0	0	0	0	1	0	0	0	0	0	1	0	7.8	7.8	7.8	16.552	141	141;162;178;179;607;607	4				1	1	-2	0	0	0	0	7.8	0	0
E2RUG8	E2RUG8	1	1	1		Trpv3	tr|E2RUG8|E2RUG8_MOUSE TRP receptor like protein OS=Mus musculus OX=10090 GN=Trpv3 PE=2 SV=1	1	1	1	1	0	0	0	1	0	0	0	0	0	1	0	0	0	0	0	1	0	0	1.8	1.8	1.8	90.743	791	791	2		1			1	-2	0	0	0	1.8	0	0	149090
E9PUD2;Q8K1M6;A0A2U3TZ67;Q3U4P3	E9PUD2;Q8K1M6;A0A2U3TZ67;Q3U4P3	2;2;1;1	2;2;1;1	2;2;1;1	Dynamin-1-like protein	Dnm1l	tr|E9PUD2|E9PUD2_MOUSE Dynamin 1-like OS=Mus musculus OX=10090 GN=Dnm1l PE=1 SV=1;sp|Q8K1M6|DNM1L_MOUSE Dynamin-1-like protein OS=Mus musculus OX=10090 GN=Dnm1l PE=1 SV=2;tr|A0A2U3TZ67|A0A2U3TZ67_MOUSE Dynamin 1-like OS=Mus musculus OX=10090 GN=Dnm1l PE=1	4	2	2	2	2	2	0	1	1	1	2	2	0	1	1	1	2	2	0	1	1	1	2.7	2.7	2.7	79.532	712	712;742;587;714	3.5			4	4	0	25.304	2.7	2.7	0	1.3	1.3	1.4	10942000
Q91ZF5;E9PUL3	Q91ZF5;E9PUL3	1;1	1;1	1;1		Clca3b	tr|Q91ZF5|Q91ZF5_MOUSE Calcium-activated chloride channel CLCA4 OS=Mus musculus OX=10090 GN=Clca3b PE=2 SV=1;tr|E9PUL3|E9PUL3_MOUSE Chloride channel accessory 3B OS=Mus musculus OX=10090 GN=Clca3b PE=1 SV=1	2	1	1	1	0	0	0	0	1	0	0	0	0	0	1	0	0	0	0	0	1	0	0.8	0.8	0.8	100.14	909	909;1044	4				1	1	-2	0	0	0	0	0.8	0	355460
Q810Q0;Q6UY52;J3QMB9;G3X9Q9;E9Q2M1;E9PW76;E9Q207	Q810Q0;Q6UY52;J3QMB9;G3X9Q9;E9Q2M1;E9PW76;E9Q207	1;1;1;1;1;1;1	1;1;1;1;1;1;1	1;1;1;1;1;1;1		Gm5622;Gm7247;Gm6526;Gm5799;Gm8267	tr|Q810Q0|Q810Q0_MOUSE Predicted gene 5622 OS=Mus musculus OX=10090 GN=Gm5622 PE=2 SV=1;tr|Q6UY52|Q6UY52_MOUSE Predicted gene 7247 OS=Mus musculus OX=10090 GN=Gm7247 PE=2 SV=1;tr|J3QMB9|J3QMB9_MOUSE Predicted gene 6526 OS=Mus musculus OX=10090 GN=Gm6526 PE	7	1	1	1	0	0	1	0	0	0	0	0	1	0	0	0	0	0	1	0	0	0	5.4	5.4	5.4	19.748	167	167;187;197;198;201;204;261	2		1			1	-2	0	0	5.4	0	0	0	0
E9Q107	E9Q107	1	1	1		Vmn2r3	tr|E9Q107|E9Q107_MOUSE Vomeronasal 2, receptor 3 OS=Mus musculus OX=10090 GN=Vmn2r3 PE=4 SV=1	1	1	1	1	0	0	0	1	0	0	0	0	0	1	0	0	0	0	0	1	0	0	0.9	0.9	0.9	100.86	887	887	4				1	1	-2	0	0	0	0.9	0	0	570530
Q8BIS2;Q148Q7;E9Q1Z0	Q8BIS2;Q148Q7;E9Q1Z0	11;11;11	1;1;1	0;0;0		4732456N10Rik	tr|Q8BIS2|Q8BIS2_MOUSE IF rod domain-containing protein OS=Mus musculus OX=10090 GN=Krt90 PE=2 SV=1;tr|Q148Q7|Q148Q7_MOUSE IF rod domain-containing protein OS=Mus musculus OX=10090 GN=Krt90 PE=2 SV=1;tr|E9Q1Z0|E9Q1Z0_MOUSE Keratin 90 OS=Mus musculus OX=100	3	11	1	0	7	6	6	7	6	8	0	0	1	0	0	0	0	0	0	0	0	0	13.4	2	0	58.266	538	538;538;538	3			1		1	-2	8.6	6.9	8.4	9.3	6.5	8.6	1885900
E9Q557;E9PZW0;Q9CV95;Q8BP77	E9Q557;E9PZW0	25;18;4;3	25;18;4;3	25;18;4;3	Desmoplakin	Dsp	sp|E9Q557|DESP_MOUSE Desmoplakin OS=Mus musculus OX=10090 GN=Dsp PE=1 SV=1;tr|E9PZW0|E9PZW0_MOUSE Desmoplakin OS=Mus musculus OX=10090 GN=Dsp PE=1 SV=1	4	25	25	25	5	2	23	2	3	3	5	2	23	2	3	3	5	2	23	2	3	3	10.2	10.2	10.2	332.91	2883	2883;2284;474;482	2.17	6	31	4	5	0	323.31	1.6	0.7	9.9	0.7	1.1	1.1	51737000
E9Q658	E9Q658	1	1	1		Gm17252	tr|E9Q658|E9Q658_MOUSE Prostate and testis expressed 1 OS=Mus musculus OX=10090 GN=Pate1 PE=4 SV=2	1	1	1	1	1	0	0	0	0	0	1	0	0	0	0	0	1	0	0	0	0	0	16.8	16.8	16.8	14.093	125	125	4				1	0	7.6937	16.8	0	0	0	0	0	0
E9Q696;P06240;Q3TLX4;Q3UKD6;P05480	E9Q696;P06240;Q3TLX4	5;5;3;1;1	5;5;3;1;1	4;4;2;0;0	Non-specific protein-tyrosine kinase;Proto-oncogene tyrosine-protein kinase LCK	Lck	tr|E9Q696|E9Q696_MOUSE Tyrosine-protein kinase OS=Mus musculus OX=10090 GN=Lck PE=1 SV=1;sp|P06240|LCK_MOUSE Proto-oncogene tyrosine-protein kinase LCK OS=Mus musculus OX=10090 GN=Lck PE=1 SV=4;tr|Q3TLX4|Q3TLX4_MOUSE non-specific protein-tyrosine kinase (F	5	5	5	4	0	3	4	0	0	0	0	3	4	0	0	0	0	2	3	0	0	0	12.3	12.3	10.4	59.002	520	520;509;368;535;535	4				7	0	120.88	0	7.7	8.7	0	0	0	8437800
E9QAS1	E9QAS1	1	1	1		Gm7073	tr|E9QAS1|E9QAS1_MOUSE Predicted gene 7073 OS=Mus musculus OX=10090 GN=Gm7073 PE=1 SV=1	1	1	1	1	1	0	0	0	0	0	1	0	0	0	0	0	1	0	0	0	0	0	2.7	2.7	2.7	37.681	335	335	4				1	0.0088889	6.1891	2.7	0	0	0	0	0	1683400
E9QK16;Q8BNA6	E9QK16;Q8BNA6	1;1	1;1	1;1	Protocadherin Fat 3	Fat3	tr|E9QK16|E9QK16_MOUSE FAT atypical cadherin 3 OS=Mus musculus OX=10090 GN=Fat3 PE=1 SV=1;sp|Q8BNA6|FAT3_MOUSE Protocadherin Fat 3 OS=Mus musculus OX=10090 GN=Fat3 PE=1 SV=2	2	1	1	1	0	0	0	1	0	1	0	0	0	1	0	1	0	0	0	1	0	1	0.2	0.2	0.2	501.59	4551	4551;4555	1.5	1	1			0	24.23	0	0	0	0.2	0	0.2	0
Q3USH9;E9QL65;Q8CI04	Q3USH9;E9QL65;Q8CI04	1;1;1	1;1;1	1;1;1	Conserved oligomeric Golgi complex subunit 3	Cog3	tr|Q3USH9|Q3USH9_MOUSE Conserved oligomeric Golgi complex subunit 3 (Fragment) OS=Mus musculus OX=10090 GN=Cog3 PE=2 SV=1;tr|E9QL65|E9QL65_MOUSE Conserved oligomeric Golgi complex subunit 3 OS=Mus musculus OX=10090 GN=Cog3 PE=1 SV=1;sp|Q8CI04|COG3_MOUSE Co	3	1	1	1	0	0	1	0	0	0	0	0	1	0	0	0	0	0	1	0	0	0	1.9	1.9	1.9	72.336	639	639;828;820	2		1			1	-2	0	0	1.9	0	0	0	0
F6S241;Q8BH53	F6S241;Q8BH53	1;1	1;1	1;1	Cilia- and flagella-associated protein 69	Cfap69	tr|F6S241|F6S241_MOUSE Cilia and flagella associated protein 69 (Fragment) OS=Mus musculus OX=10090 GN=Cfap69 PE=1 SV=1;sp|Q8BH53|CFA69_MOUSE Cilia- and flagella-associated protein 69 OS=Mus musculus OX=10090 GN=Cfap69 PE=1 SV=1	2	1	1	1	0	0	1	0	0	0	0	0	1	0	0	0	0	0	1	0	0	0	3.8	3.8	3.8	54.187	478	478;942	4				1	1	-2	0	0	3.8	0	0	0	0
Q9DAB4;F7DBQ0;Q3TML0;Q3TJL8	Q9DAB4;F7DBQ0;Q3TML0;Q3TJL8	1;1;1;1	1;1;1;1	1;1;1;1		Pdia6	tr|Q9DAB4|Q9DAB4_MOUSE Protein disulfide-isomerase A6 OS=Mus musculus OX=10090 GN=Pdia6 PE=2 SV=1;tr|F7DBQ0|F7DBQ0_MOUSE Protein disulfide-isomerase A6 OS=Mus musculus OX=10090 GN=Pdia6 PE=1 SV=1;tr|Q3TML0|Q3TML0_MOUSE Protein disulfide-isomerase A6 OS=Mus	4	1	1	1	0	0	0	1	0	0	0	0	0	1	0	0	0	0	0	1	0	0	3.8	3.8	3.8	42.889	391	391;440;445;445	4				2	0	7.4821	0	0	0	3.8	0	0	1376500
F8WJ82	F8WJ82	2	2	2		4930415F15Rik	tr|F8WJ82|F8WJ82_MOUSE Spermatogenesis associated 48 OS=Mus musculus OX=10090 GN=Spata48 PE=1 SV=2	1	2	2	2	0	0	1	0	0	1	0	0	1	0	0	1	0	0	1	0	0	1	2.2	2.2	2.2	50.978	445	445	2.5		1	1		0	11.173	0	0	2.2	0	0	2	1055700
Q9CSF4;Q3TQ50;G3UVV7;Q66JY4;Q9Z0H0	Q9CSF4;Q3TQ50;G3UVV7;Q66JY4;Q9Z0H0	1;1;1;1;1	1;1;1;1;1	1;1;1;1;1	Cell division cycle 7-related protein kinase	Cdc7	tr|Q9CSF4|Q9CSF4_MOUSE Protein kinase domain-containing protein (Fragment) OS=Mus musculus OX=10090 GN=Cdc7 PE=2 SV=3;tr|Q3TQ50|Q3TQ50_MOUSE Protein kinase domain-containing protein OS=Mus musculus OX=10090 GN=Cdc7 PE=2 SV=1;tr|G3UVV7|G3UVV7_MOUSE Cell div	5	1	1	1	0	0	0	0	1	0	0	0	0	0	1	0	0	0	0	0	1	0	10.2	10.2	10.2	11.845	108	108;114;309;525;564	4				1	1	-2	0	0	0	0	10.2	0	0
G3UW68	G3UW68	1	1	1		Gm9376	tr|G3UW68|G3UW68_MOUSE Predicted gene 9376 OS=Mus musculus OX=10090 GN=Gm9376 PE=4 SV=1	1	1	1	1	0	0	0	0	1	0	0	0	0	0	1	0	0	0	0	0	1	0	6.2	6.2	6.2	21.053	176	176	3			1		1	-2	0	0	0	0	6.2	0	0
Q5DTJ4;G3UX48;Q7TSC1	Q5DTJ4;G3UX48;Q7TSC1	1;1;1	1;1;1	1;1;1	Protein PRRC2A	Prrc2a	tr|Q5DTJ4|Q5DTJ4_MOUSE MKIAA4178 protein (Fragment) OS=Mus musculus OX=10090 GN=Prrc2a PE=2 SV=1;tr|G3UX48|G3UX48_MOUSE Proline-rich coiled-coil 2A OS=Mus musculus OX=10090 GN=Prrc2a PE=1 SV=1;sp|Q7TSC1|PRC2A_MOUSE Protein PRRC2A OS=Mus musculus OX=10090 G	3	1	1	1	0	0	0	1	0	0	0	0	0	1	0	0	0	0	0	1	0	0	1.2	1.2	1.2	191.12	1796	1796;2069;2158	4				1	1	-2	0	0	0	1.2	0	0	8247500
H3BJ75;Q3UK85;Q9QZB9	H3BJ75;Q3UK85;Q9QZB9	1;1;1	1;1;1	1;1;1	Dynactin subunit 5	Dctn5	tr|H3BJ75|H3BJ75_MOUSE Dynactin 5 OS=Mus musculus OX=10090 GN=Dctn5 PE=1 SV=1;tr|Q3UK85|Q3UK85_MOUSE Dynactin subunit 5 OS=Mus musculus OX=10090 GN=Dctn5 PE=2 SV=1;sp|Q9QZB9|DCTN5_MOUSE Dynactin subunit 5 OS=Mus musculus OX=10090 GN=Dctn5 PE=1 SV=1	3	1	1	1	0	0	0	1	0	0	0	0	0	1	0	0	0	0	0	1	0	0	18.5	18.5	18.5	6.2671	54	54;182;182	4				1	1	-2	0	0	0	18.5	0	0	0
H3BLD8;H3BLJ5;Q3UF56;Q499D0	H3BLD8;H3BLJ5;Q3UF56;Q499D0	1;1;1;1	1;1;1;1	1;1;1;1	Forkhead box protein N3	Foxn3	tr|H3BLD8|H3BLD8_MOUSE Forkhead box N3 (Fragment) OS=Mus musculus OX=10090 GN=Foxn3 PE=1 SV=2;tr|H3BLJ5|H3BLJ5_MOUSE Forkhead box N3 (Fragment) OS=Mus musculus OX=10090 GN=Foxn3 PE=1 SV=1;tr|Q3UF56|Q3UF56_MOUSE Fork-head domain-containing protein OS=Mus mu	4	1	1	1	0	0	0	1	0	0	0	0	0	1	0	0	0	0	0	1	0	0	5.4	5.4	5.4	20.965	186	186;191;205;457	4				1	1	-2	0	0	0	5.4	0	0	0
H3BLN9;O88623	H3BLN9;O88623	1;1	1;1	1;1	Ubiquitin carboxyl-terminal hydrolase 2	Usp2	tr|H3BLN9|H3BLN9_MOUSE Ubiquitin specific peptidase 2 (Fragment) OS=Mus musculus OX=10090 GN=Usp2 PE=1 SV=1;sp|O88623|UBP2_MOUSE Ubiquitin carboxyl-terminal hydrolase 2 OS=Mus musculus OX=10090 GN=Usp2 PE=1 SV=3	2	1	1	1	0	0	1	0	0	0	0	0	1	0	0	0	0	0	1	0	0	0	5.7	5.7	5.7	18.936	174	174;619	2		1			1	-2	0	0	5.7	0	0	0	0
J3QNE8;Q5I012;Q99JV6;Q7TMR2;Q8R3Y3	J3QNE8;Q5I012;Q99JV6;Q7TMR2	5;5;4;3;2	5;5;4;3;2	5;5;4;3;2	Putative sodium-coupled neutral amino acid transporter 10	Slc38a10	tr|J3QNE8|J3QNE8_MOUSE Solute carrier family 38, member 10 OS=Mus musculus OX=10090 GN=Slc38a10 PE=1 SV=1;sp|Q5I012|S38AA_MOUSE Putative sodium-coupled neutral amino acid transporter 10 OS=Mus musculus OX=10090 GN=Slc38a10 PE=1 SV=2;tr|Q99JV6|Q99JV6_MOUSE	5	5	5	5	0	0	2	0	0	3	0	0	2	0	0	3	0	0	2	0	0	3	7.2	7.2	7.2	117.14	1090	1090;1090;630;521;224	1.6	2	3			0	42.5	0	0	2.6	0	0	4.7	2606500
J3QNW0;Q3UHZ3;Q7TSJ0;P13864	J3QNW0;Q3UHZ3;Q7TSJ0;P13864	1;1;1;1	1;1;1;1	1;1;1;1	DNA (cytosine-5)-methyltransferase;DNA (cytosine-5)-methyltransferase 1	Dnmt1	tr|J3QNW0|J3QNW0_MOUSE DNA (cytosine-5)-methyltransferase OS=Mus musculus OX=10090 GN=Dnmt1 PE=1 SV=1;tr|Q3UHZ3|Q3UHZ3_MOUSE DNA (cytosine-5)-methyltransferase OS=Mus musculus OX=10090 GN=Dnmt1 PE=2 SV=1;tr|Q7TSJ0|Q7TSJ0_MOUSE DNA (cytosine-5)-methyltransf	4	1	1	1	0	0	0	0	1	0	0	0	0	0	1	0	0	0	0	0	1	0	0.7	0.7	0.7	169.95	1501	1501;1619;1627;1620	2		1			1	-2	0	0	0	0	0.7	0	2307900
M0QWA7;Q542I8;P11835	M0QWA7;Q542I8;P11835	2;2;2	2;2;2	2;2;2	Integrin beta;Integrin beta-2	Itgb2	tr|M0QWA7|M0QWA7_MOUSE Integrin beta OS=Mus musculus OX=10090 GN=Itgb2 PE=1 SV=1;tr|Q542I8|Q542I8_MOUSE Integrin beta OS=Mus musculus OX=10090 GN=Itgb2 PE=1 SV=1;sp|P11835|ITB2_MOUSE Integrin beta-2 OS=Mus musculus OX=10090 GN=Itgb2 PE=1 SV=2	3	2	2	2	0	0	2	0	0	0	0	0	2	0	0	0	0	0	2	0	0	0	6.7	6.7	6.7	53.042	480	480;770;771	3			2		0	28.299	0	0	6.7	0	0	0	0
Q8C187;M0QWX4;P59110	Q8C187;M0QWX4;P59110	1;1;1	1;1;1	1;1;1	Sentrin-specific protease 1	Senp1	tr|Q8C187|Q8C187_MOUSE Ubiquitin-like protease family profile domain-containing protein OS=Mus musculus OX=10090 GN=Senp1 PE=2 SV=1;tr|M0QWX4|M0QWX4_MOUSE SUMO1/sentrin specific peptidase 1 OS=Mus musculus OX=10090 GN=Senp1 PE=1 SV=1;sp|P59110|SENP1_MOUSE	3	1	1	1	0	1	0	0	1	0	0	1	0	0	1	0	0	1	0	0	1	0	6.6	6.6	6.6	37.792	319	319;666;640	3.5			1	1	1	-2	0	6.6	0	0	6.6	0	62717000
O08762	O08762	1	1	1	Neurotrypsin	Prss12	sp|O08762|NETR_MOUSE Neurotrypsin OS=Mus musculus OX=10090 GN=Prss12 PE=1 SV=1	1	1	1	1	0	0	0	1	1	1	0	0	0	1	1	1	0	0	0	1	1	1	2.1	2.1	2.1	84.117	761	761	3.33		1		2	1	-2	0	0	0	2.1	2.1	2.1	6565700
Q9CT07;Q543M7;O35344;Q4FJX1;Q3UGH8;A0A0B4J1E7;O35343	Q9CT07;Q543M7;O35344;Q4FJX1;Q3UGH8;A0A0B4J1E7;O35343	2;2;2;1;1;1;1	2;2;2;1;1;1;1	2;2;2;1;1;1;1	Importin subunit alpha;Importin subunit alpha-4;Importin subunit alpha-3	Kpna3;Kpna4	tr|Q9CT07|Q9CT07_MOUSE IBB domain-containing protein (Fragment) OS=Mus musculus OX=10090 GN=Kpna3 PE=2 SV=1;tr|Q543M7|Q543M7_MOUSE Importin subunit alpha OS=Mus musculus OX=10090 GN=Kpna3 PE=1 SV=1;sp|O35344|IMA4_MOUSE Importin subunit alpha-4 OS=Mus muscu	7	2	2	2	2	1	1	0	0	0	2	1	1	0	0	0	2	1	1	0	0	0	4.5	4.5	4.5	37.402	337	337;521;521;521;621;623;521	4				4	0	17.198	4.5	2.1	2.1	0	0	0	5023300
O54945	O54945	1	1	1		AE2	tr|O54945|O54945_MOUSE Anion exchanger (Fragment) OS=Mus musculus OX=10090 GN=AE2 PE=4 SV=1	1	1	1	1	0	0	0	0	0	1	0	0	0	0	0	1	0	0	0	0	0	1	20.5	20.5	20.5	4.1507	39	39	4				1	0.0088496	6.1605	0	0	0	0	0	20.5	11872000
Q9JJ20;O70456	Q9JJ20;O70456	1;1	1;1	1;1	14-3-3 protein sigma	Sfn	tr|Q9JJ20|Q9JJ20_MOUSE 14-3-3 protein sigma OS=Mus musculus OX=10090 GN=Sfn PE=2 SV=1;sp|O70456|1433S_MOUSE 14-3-3 protein sigma OS=Mus musculus OX=10090 GN=Sfn PE=1 SV=2	2	1	1	1	0	0	1	0	0	0	0	0	1	0	0	0	0	0	1	0	0	0	4.4	4.4	4.4	27.833	248	248;248	2		1			0	6.2674	0	0	4.4	0	0	0	506350
Q3UDH0;Q3TQN1;O88856	Q3UDH0;Q3TQN1;O88856	2;2;2	2;2;2	2;2;2	Protein-tyrosine sulfotransferase 2	Tpst2	tr|Q3UDH0|Q3UDH0_MOUSE Protein-tyrosine sulfotransferase OS=Mus musculus OX=10090 GN=Tpst2 PE=2 SV=1;tr|Q3TQN1|Q3TQN1_MOUSE Protein-tyrosine sulfotransferase OS=Mus musculus OX=10090 GN=Tpst2 PE=1 SV=1;sp|O88856|TPST2_MOUSE Protein-tyrosine sulfotransferas	3	2	2	2	0	0	1	0	0	1	0	0	1	0	0	1	0	0	1	0	0	1	5.1	5.1	5.1	41.981	375	375;390;376	4				2	0	11.481	0	0	1.9	0	0	3.2	2444300
Q3U9K3;Q3U232;Q3U1N0;Q3T9L1;O89053;G3UYK8;D3YW57;A0A0U1RPY8;G3UX53;D3YXM2	Q3U9K3;Q3U232;Q3U1N0;Q3T9L1;O89053;G3UYK8;D3YW57;A0A0U1RPY8	4;4;4;4;4;3;2;2;1;1	4;4;4;4;4;3;2;2;1;1	4;4;4;4;4;3;2;2;1;1	Coronin;Coronin-1A	Coro1a	tr|Q3U9K3|Q3U9K3_MOUSE Coronin OS=Mus musculus OX=10090 GN=Coro1a PE=2 SV=1;tr|Q3U232|Q3U232_MOUSE Coronin OS=Mus musculus OX=10090 GN=Coro1a PE=2 SV=1;tr|Q3U1N0|Q3U1N0_MOUSE Coronin OS=Mus musculus OX=10090 GN=Coro1a PE=1 SV=1;tr|Q3T9L1|Q3T9L1_MOUSE Coron	10	4	4	4	0	1	4	0	0	0	0	1	4	0	0	0	0	1	4	0	0	0	10.4	10.4	10.4	50.962	461	461;461;461;461;461;389;233;246;113;116	4				5	0	23.893	0	1.7	10.4	0	0	0	11020000
Q5FW91;P05214;Q9D9Y2;Q9JJZ2;Q3UX10	Q5FW91;P05214;Q9D9Y2;Q9JJZ2	14;14;9;8;1	14;14;9;8;1	2;2;0;0;0	Tubulin alpha-3 chain;Tubulin alpha-8 chain	Tuba3a;Tuba8	tr|Q5FW91|Q5FW91_MOUSE Tubulin alpha chain OS=Mus musculus OX=10090 GN=Tuba3a PE=1 SV=1;sp|P05214|TBA3_MOUSE Tubulin alpha-3 chain OS=Mus musculus OX=10090 GN=Tuba3a PE=1 SV=1;tr|Q9D9Y2|Q9D9Y2_MOUSE Tubulin alpha-3 chain OS=Mus musculus OX=10090 PE=2 SV=1;	5	14	14	2	8	8	10	10	12	12	8	8	10	10	12	12	1	2	1	2	1	2	41.6	41.6	5.3	49.959	450	450;450;395;449;446	3.88	4	2	1	129	0	323.31	25.1	25.8	32.7	31.3	35.1	39.6	1.6019e+09
S4R1M0;P06800;Q3U382;Q8C6Q7;Q64730;A1E2H6;Q05C79;A0A0A6YXM4	S4R1M0;P06800;Q3U382;Q8C6Q7;Q64730	17;17;15;13;13;4;1;1	17;17;15;13;13;4;1;1	17;17;15;13;13;4;1;1	Protein-tyrosine-phosphatase;Receptor-type tyrosine-protein phosphatase C	Ptprc	tr|S4R1M0|S4R1M0_MOUSE protein-tyrosine-phosphatase OS=Mus musculus OX=10090 GN=Ptprc PE=1 SV=1;sp|P06800|PTPRC_MOUSE Receptor-type tyrosine-protein phosphatase C OS=Mus musculus OX=10090 GN=Ptprc PE=1 SV=4;tr|Q3U382|Q3U382_MOUSE protein-tyrosine-phosphata	8	17	17	17	0	2	15	0	0	5	0	2	15	0	0	5	0	2	15	0	0	5	17.1	17.1	17.1	128.57	1130	1130;1293;1130;879;1343;140;164;212	1.04	25	1			0	323.31	0	1.5	14.1	0	0	7.2	87123000
P07724;Q546G4;K7R066	P07724;Q546G4	16;16;6	15;15;6	14;14;5	Serum albumin	Alb	sp|P07724|ALBU_MOUSE Albumin OS=Mus musculus OX=10090 GN=Alb PE=1 SV=3;tr|Q546G4|Q546G4_MOUSE Serum albumin OS=Mus musculus OX=10090 GN=Alb PE=1 SV=1	3	16	15	14	0	0	0	12	9	12	0	0	0	11	8	11	0	0	0	10	8	10	29.8	27.5	26	68.692	608	608;608;171	2.51	18	15	23	16	0	197.71	0	0	0	22.9	17.4	23.2	472550000
Q91V38;Q3UBU0;Q3UAD6;P08113;Q3TUD6;Q8CCY5;F7C312;Q8C2R2	Q91V38;Q3UBU0;Q3UAD6;P08113;Q3TUD6;Q8CCY5;F7C312	6;6;6;6;5;5;4;2	5;5;5;5;5;5;4;1	5;5;5;5;5;5;4;1	Endoplasmin	Hsp90b1	tr|Q91V38|Q91V38_MOUSE Heat shock protein 90, beta (Grp94), member 1 OS=Mus musculus OX=10090 GN=Hsp90b1 PE=2 SV=1;tr|Q3UBU0|Q3UBU0_MOUSE Histidine kinase/HSP90-like ATPase domain-containing protein OS=Mus musculus OX=10090 GN=Hsp90b1 PE=2 SV=1;tr|Q3UAD6|Q	8	6	5	5	0	0	1	3	2	2	0	0	0	3	2	2	0	0	0	3	2	2	9.9	8.4	8.4	92.489	802	802;802;802;802;612;615;373;277	3			8		0	30.505	0	0	1.5	5	4.1	4	12444000
S4R2M7;P09411;P09041	S4R2M7;P09411;P09041	2;2;2	2;2;2	2;2;2	Phosphoglycerate kinase;Phosphoglycerate kinase 1;Phosphoglycerate kinase 2	Pgk1;Pgk2	tr|S4R2M7|S4R2M7_MOUSE Phosphoglycerate kinase OS=Mus musculus OX=10090 GN=Pgk1 PE=1 SV=1;sp|P09411|PGK1_MOUSE Phosphoglycerate kinase 1 OS=Mus musculus OX=10090 GN=Pgk1 PE=1 SV=4;sp|P09041|PGK2_MOUSE Phosphoglycerate kinase 2 OS=Mus musculus OX=10090 GN=P	3	2	2	2	0	0	1	0	0	1	0	0	1	0	0	1	0	0	1	0	0	1	9	9	9	27.715	255	255;417;417	3.67			1	2	0	11.345	0	0	3.1	0	0	5.9	2335400
Q3UDR2;Q3URP6;Q3UBY9;Q3U738;Q3TWE3;Q3TIM0;Q3THC3;Q3TGS0;Q3TF72;P09103;Q3TT76;Q3UJA8;Q3UA23;Q3TIQ5	Q3UDR2;Q3URP6;Q3UBY9;Q3U738;Q3TWE3;Q3TIM0;Q3THC3;Q3TGS0;Q3TF72;P09103;Q3TT76;Q3UJA8;Q3UA23	3;3;3;3;3;3;3;3;3;3;2;2;2;1	3;3;3;3;3;3;3;3;3;3;2;2;2;1	3;3;3;3;3;3;3;3;3;3;2;2;2;1	Protein disulfide-isomerase	P4hb	tr|Q3UDR2|Q3UDR2_MOUSE Protein disulfide-isomerase (Fragment) OS=Mus musculus OX=10090 GN=P4hb PE=2 SV=1;tr|Q3URP6|Q3URP6_MOUSE Protein disulfide-isomerase OS=Mus musculus OX=10090 GN=P4hb PE=2 SV=1;tr|Q3UBY9|Q3UBY9_MOUSE Protein disulfide-isomerase OS=Mus	14	3	3	3	0	0	0	2	0	1	0	0	0	2	0	1	0	0	0	2	0	1	8.3	8.3	8.3	56.6	505	505;509;509;509;509;509;509;509;509;509;385;509;509;144	4				3	0	17.632	0	0	0	5.1	0	3.2	1597600
Q58E64;Q3UA81;Q3TII3;P10126;Q3UZQ3;D3Z3I8;D3YZ68;P62631	Q58E64;Q3UA81;Q3TII3;P10126;Q3UZQ3;D3Z3I8;D3YZ68;P62631	8;8;8;8;7;5;5;5	8;8;8;8;7;5;5;5	8;8;8;8;7;5;5;5	Elongation factor 1-alpha;Elongation factor 1-alpha 1;Elongation factor 1-alpha 2	Eef1a1;Eef1a2	tr|Q58E64|Q58E64_MOUSE Elongation factor 1-alpha OS=Mus musculus OX=10090 GN=Eef1a1 PE=1 SV=1;tr|Q3UA81|Q3UA81_MOUSE Elongation factor 1-alpha OS=Mus musculus OX=10090 GN=Eef1a1 PE=2 SV=1;tr|Q3TII3|Q3TII3_MOUSE Elongation factor 1-alpha OS=Mus musculus OX=	8	8	8	8	4	4	7	3	3	4	4	4	7	3	3	4	4	4	7	3	3	4	20.6	20.6	20.6	50.113	462	462;462;462;462;462;186;249;463	3.49	5	2	2	32	0	236.03	8	8.7	18	7.6	6.3	11.9	309680000
Q8BTU6;Q3TLL6;Q4FZL1;Q5F2A7;Q3UXC2;Q3TGK7;Q3TFG3;Q52KC1;P60843;P10630;Q3TSJ4;Q78WR5;A0A338P6X5;Q3U8I0;E9Q561	Q8BTU6;Q3TLL6;Q4FZL1;Q5F2A7;Q3UXC2;Q3TGK7;Q3TFG3;Q52KC1;P60843;P10630;Q3TSJ4;Q78WR5;A0A338P6X5	3;3;3;3;3;3;3;3;3;3;2;2;2;1;1	3;3;3;3;3;3;3;3;3;3;2;2;2;1;1	2;2;2;2;2;2;2;2;2;2;1;1;1;1;1	Eukaryotic initiation factor 4A-I;Eukaryotic initiation factor 4A-II;Eukaryotic initiation factor 4A-II, N-terminally processed	Eif4a2;Eif4a1	tr|Q8BTU6|Q8BTU6_MOUSE ATP-dependent RNA helicase OS=Mus musculus OX=10090 GN=Eif4a2 PE=1 SV=1;tr|Q3TLL6|Q3TLL6_MOUSE ATP-dependent RNA helicase OS=Mus musculus OX=10090 GN=Eif4a1 PE=2 SV=1;tr|Q4FZL1|Q4FZL1_MOUSE ATP-dependent RNA helicase (Fragment) OS=Mu	15	3	3	2	0	1	0	1	2	2	0	1	0	1	2	2	0	1	0	0	1	1	9.4	9.4	5	41.29	362	362;364;405;406;406;406;406;407;406;407;225;236;322;286;312	4				6	0	17.948	0	2.2	0	4.4	7.2	7.2	27756000
Q71LX8;P11499;E9Q3D6;Q80YC2;Q811H6;D3Z1R1;E9PX27;E9Q0C3	Q71LX8;P11499	18;18;7;5;5;3;3;1	18;18;7;5;5;3;3;1	7;7;4;1;1;0;0;1	Heat shock protein HSP 90-beta	Hsp90ab1	tr|Q71LX8|Q71LX8_MOUSE Heat shock protein 84b OS=Mus musculus OX=10090 GN=Hsp90ab1 PE=1 SV=1;sp|P11499|HS90B_MOUSE Heat shock protein HSP 90-beta OS=Mus musculus OX=10090 GN=Hsp90ab1 PE=1 SV=3	8	18	18	7	8	5	7	5	8	5	8	5	7	5	8	5	2	2	2	2	4	2	21.1	21.1	7.9	83.28	724	724;724;189;363;378;76;112;161	3.04	3		40	8	0	323.31	10.5	8.4	10.2	7	10.5	8.3	382140000
Q542A3;P12388	Q542A3;P12388	1;1	1;1	1;1	Plasminogen activator inhibitor 2, macrophage	Serpinb2	tr|Q542A3|Q542A3_MOUSE Serine (Or cysteine) peptidase inhibitor, clade B, member 2 OS=Mus musculus OX=10090 GN=Serpinb2 PE=1 SV=1;sp|P12388|PAI2_MOUSE Plasminogen activator inhibitor 2, macrophage OS=Mus musculus OX=10090 GN=Serpinb2 PE=1 SV=1	2	1	1	1	0	0	0	1	0	0	0	0	0	1	0	0	0	0	0	1	0	0	4.1	4.1	4.1	46.291	415	415;415	4				1	1	-2	0	0	0	4.1	0	0	0
P14733;Q8C553;Q3V159;A0A0R4J0Q5;P21619;P48678	P14733;Q8C553	3;2;1;1;1;1	3;2;1;1;1;1	3;2;1;1;1;1	Lamin-B1	Lmnb1	sp|P14733|LMNB1_MOUSE Lamin-B1 OS=Mus musculus OX=10090 GN=Lmnb1 PE=1 SV=3;tr|Q8C553|Q8C553_MOUSE IF rod domain-containing protein (Fragment) OS=Mus musculus OX=10090 GN=Lmnb1 PE=2 SV=1	6	3	3	3	0	0	3	0	0	0	0	0	3	0	0	0	0	0	3	0	0	0	4.4	4.4	4.4	66.785	588	588;413;474;615;596;665	4				3	0	17.603	0	0	4.4	0	0	0	373900
Q3TJS1;Q3U478;P15535;B1AXY5	Q3TJS1;Q3U478;P15535;B1AXY5	3;3;3;2	3;3;3;2	3;3;3;2	Beta-1,4-galactosyltransferase 1;Lactose synthase A protein;N-acetyllactosamine synthase;Beta-N-acetylglucosaminylglycopeptide beta-1,4-galactosyltransferase;Beta-N-acetylglucosaminyl-glycolipid beta-1,4-galactosyltransferase;Processed beta-1,4-galactosyltransferase 1	B4galt1	tr|Q3TJS1|Q3TJS1_MOUSE Beta-1,4-galactosyltransferase OS=Mus musculus OX=10090 GN=B4galt1 PE=2 SV=1;tr|Q3U478|Q3U478_MOUSE Beta-1,4-galactosyltransferase OS=Mus musculus OX=10090 GN=B4galt1 PE=2 SV=1;sp|P15535|B4GT1_MOUSE Beta-1,4-galactosyltransferase 1 O	4	3	3	3	0	0	1	0	0	2	0	0	1	0	0	2	0	0	1	0	0	2	7.5	7.5	7.5	42.959	386	386;399;399;346	4				3	0	17.421	0	0	2.1	0	0	5.4	6045100
Q5SZA3;P15864;Q3UXH2;Q3U292;I7HFT9;Q07133	Q5SZA3;P15864;Q3UXH2;Q3U292	5;5;3;3;2;2	5;5;3;3;2;2	2;2;1;0;0;0	Histone H1.2	Hist1h1c;Hist1h1d	tr|Q5SZA3|Q5SZA3_MOUSE Histone cluster 1, H1c OS=Mus musculus OX=10090 GN=H1f2 PE=1 SV=1;sp|P15864|H12_MOUSE Histone H1.2 OS=Mus musculus OX=10090 GN=H1-2 PE=1 SV=2;tr|Q3UXH2|Q3UXH2_MOUSE H15 domain-containing protein (Fragment) OS=Mus musculus OX=10090 GN	6	5	5	2	1	4	2	0	0	0	1	4	2	0	0	0	1	2	0	0	0	0	26.4	26.4	12.7	21.266	212	212;212;136;221;209;208	3.75		1		7	0	36.855	7.5	22.2	9.4	0	0	0	22945000
P17182;Q5FW97;Q6PHC1;Q8CF78;B0QZL1;B1ARR7;Q545V3;Q4FK59;Q3UJ20;A0A0N4SUX5;Q922A0;A0A0N4SUI6;B1ARR6;Q5SX59;D3Z2S4;D3YVD3;Q5SX60;Q5SX61;P17183;P21550;D3Z6E4	P17182;Q5FW97;Q6PHC1	7;7;5;3;3;2;1;1;1;1;1;1;1;1;1;1;1;1;1;1;1	7;7;5;3;3;2;1;1;1;1;1;1;1;1;1;1;1;1;1;1;1	7;7;5;3;3;2;1;1;1;1;1;1;1;1;1;1;1;1;1;1;1	Alpha-enolase	Eno1;EG433182	sp|P17182|ENOA_MOUSE Alpha-enolase OS=Mus musculus OX=10090 GN=Eno1 PE=1 SV=3;tr|Q5FW97|Q5FW97_MOUSE phosphopyruvate hydratase OS=Mus musculus OX=10090 GN=EG433182 PE=1 SV=1;tr|Q6PHC1|Q6PHC1_MOUSE phosphopyruvate hydratase OS=Mus musculus OX=10090 GN=Eno1	21	7	7	7	0	1	6	0	0	0	0	1	6	0	0	0	0	1	6	0	0	0	22.4	22.4	22.4	47.14	434	434;434;366;321;221;119;434;434;434;391;338;58;67;196;162;121;80;70;434;434;315	3.67		2		10	0	63.932	0	6	20.7	0	0	0	5884600
P18052;Q91V35;A0A2R8VHH6	P18052;Q91V35;A0A2R8VHH6	2;2;1	2;2;1	2;2;1	Receptor-type tyrosine-protein phosphatase alpha;Receptor-type tyrosine-protein phosphatase	Ptpra	sp|P18052|PTPRA_MOUSE Receptor-type tyrosine-protein phosphatase alpha OS=Mus musculus OX=10090 GN=Ptpra PE=1 SV=3;tr|Q91V35|Q91V35_MOUSE Receptor-type tyrosine-protein phosphatase alpha OS=Mus musculus OX=10090 GN=Ptpra PE=1 SV=1;tr|A0A2R8VHH6|A0A2R8VHH6_	3	2	2	2	0	0	2	0	0	0	0	0	2	0	0	0	0	0	2	0	0	0	3	3	3	93.696	829	829;793;374	2		2			0	13.381	0	0	3	0	0	0	458060
Q3V1F2;P18828	Q3V1F2;P18828	1;1	1;1	1;1	Syndecan;Syndecan-1	Sdc1	tr|Q3V1F2|Q3V1F2_MOUSE Syndecan OS=Mus musculus OX=10090 GN=Sdc1 PE=2 SV=1;sp|P18828|SDC1_MOUSE Syndecan-1 OS=Mus musculus OX=10090 GN=Sdc1 PE=1 SV=1	2	1	1	1	0	0	0	0	0	1	0	0	0	0	0	1	0	0	0	0	0	1	6.4	6.4	6.4	32.904	311	311;311	1	1				0	7.211	0	0	0	0	0	6.4	926240
Q3UEM8;Q3U7T8;Q9DC41;Q3U9G2;Q3U6V3;Q3TWF2;Q3TKF8;Q3TI47;P20029	Q3UEM8;Q3U7T8;Q9DC41;Q3U9G2;Q3U6V3;Q3TWF2;Q3TKF8;Q3TI47;P20029	2;2;2;2;2;2;2;2;2	2;2;2;2;2;2;2;2;2	2;2;2;2;2;2;2;2;2	78 kDa glucose-regulated protein	Hspa5	tr|Q3UEM8|Q3UEM8_MOUSE 78 kDa glucose-regulated protein (Fragment) OS=Mus musculus OX=10090 GN=Hspa5 PE=2 SV=1;tr|Q3U7T8|Q3U7T8_MOUSE 78 kDa glucose-regulated protein (Fragment) OS=Mus musculus OX=10090 GN=Hspa5 PE=2 SV=1;tr|Q9DC41|Q9DC41_MOUSE 78 kDa gluc	9	2	2	2	0	0	1	0	0	1	0	0	1	0	0	1	0	0	1	0	0	1	6.2	6.2	6.2	56.892	520	520;619;655;655;655;655;655;655;655	1.5	1	1			0	11.413	0	0	2.9	0	0	3.3	670770
Q5FWJ3;P20152;Q3U6S1;Q3TFD9;Q3V2S4;A0A0A6YWC8;Q3UAX1;Q3TWV0;Q3UD36;A4IF59;A2AKJ2;Q3V1K9;P31001;Q3V2C6;A0A2R8W6R6;G5E846;P15331;G3X981;Q9JJY2;P03995;A0MTM0	Q5FWJ3;P20152;Q3U6S1;Q3TFD9;Q3V2S4;A0A0A6YWC8;Q3UAX1;Q3TWV0;Q3UD36	27;27;26;26;26;25;25;24;21;13;7;4;4;4;3;3;3;3;2;2;1	26;26;25;25;25;24;24;23;20;12;6;4;4;4;3;3;3;3;2;1;1	24;24;23;23;23;22;22;21;18;12;6;2;2;2;2;2;2;2;2;1;1	Vimentin	Vim	tr|Q5FWJ3|Q5FWJ3_MOUSE Vimentin OS=Mus musculus OX=10090 GN=Vim PE=1 SV=1;sp|P20152|VIME_MOUSE Vimentin OS=Mus musculus OX=10090 GN=Vim PE=1 SV=3;tr|Q3U6S1|Q3U6S1_MOUSE IF rod domain-containing protein OS=Mus musculus OX=10090 GN=Vim PE=2 SV=1;tr|Q3TFD9|Q3	21	27	26	24	0	8	22	2	2	8	0	8	21	1	1	7	0	7	20	1	1	7	56.4	54.9	51.3	53.687	466	466;466;466;466;466;427;466;466;405;218;134;469;469;469;506;475;475;507;176;430;55	3.89	1	1	1	51	0	323.31	0	21.9	50.4	3.4	3.4	14.8	82376000
P27046;Q8C4L1;F6QMB7	P27046	10;1;1	10;1;1	10;1;1	Alpha-mannosidase 2	Man2a1	sp|P27046|MA2A1_MOUSE Alpha-mannosidase 2 OS=Mus musculus OX=10090 GN=Man2a1 PE=1 SV=2	3	10	10	10	0	2	9	0	1	3	0	2	9	0	1	3	0	2	9	0	1	3	9.7	9.7	9.7	131.63	1150	1150;68;280	1.94	1	15			0	115.73	0	2	8.9	0	1.1	3.1	19215000
Q3UB90;Q3UB67;Q3UB15;Q3U9L3;Q3T9U9;P27659;A0A2R8VHN4;Q99N25	Q3UB90;Q3UB67;Q3UB15;Q3U9L3;Q3T9U9;P27659;A0A2R8VHN4	3;3;3;3;3;3;2;1	3;3;3;3;3;3;2;1	3;3;3;3;3;3;2;1	60S ribosomal protein L3	Rpl3	tr|Q3UB90|Q3UB90_MOUSE 60S ribosomal protein L3 OS=Mus musculus OX=10090 GN=Rpl3 PE=2 SV=1;tr|Q3UB67|Q3UB67_MOUSE 60S ribosomal protein L3 OS=Mus musculus OX=10090 GN=Rpl3 PE=2 SV=1;tr|Q3UB15|Q3UB15_MOUSE 60S ribosomal protein L3 OS=Mus musculus OX=10090 G	8	3	3	3	0	1	2	0	0	0	0	1	2	0	0	0	0	1	2	0	0	0	10.7	10.7	10.7	46.079	403	403;403;403;403;403;403;134;67	4				3	0	63.376	0	3	7.7	0	0	0	1287300
P27773	P27773	3	3	3	Protein disulfide-isomerase A3	Pdia3	sp|P27773|PDIA3_MOUSE Protein disulfide-isomerase A3 OS=Mus musculus OX=10090 GN=Pdia3 PE=1 SV=2	1	3	3	3	0	0	1	0	0	2	0	0	1	0	0	2	0	0	1	0	0	2	7.5	7.5	7.5	56.678	505	505	4				3	0	17.748	0	0	2.6	0	0	5	3254000
Q8CIC9;Q544F0;P27808;J3JS24	Q8CIC9;Q544F0;P27808	6;6;6;2	6;6;6;2	6;6;6;2	Alpha-1,3-mannosyl-glycoprotein 2-beta-N-acetylglucosaminyltransferase	Mgat1	tr|Q8CIC9|Q8CIC9_MOUSE Alpha-1,3-mannosyl-glycoprotein 2-beta-N-acetylglucosaminyltransferase OS=Mus musculus OX=10090 GN=Mgat1 PE=2 SV=1;tr|Q544F0|Q544F0_MOUSE Alpha-1,3-mannosyl-glycoprotein 2-beta-N-acetylglucosaminyltransferase OS=Mus musculus OX=10090	4	6	6	6	0	0	0	0	2	6	0	0	0	0	2	6	0	0	0	0	2	6	18.1	18.1	18.1	51.69	447	447;447;447;200	4				8	0	126	0	0	0	0	5.4	18.1	32380000
Q80V79;Q3TZI5;P43247	Q80V79;Q3TZI5;P43247	1;1;1	1;1;1	1;1;1	DNA mismatch repair protein Msh2	Msh2	tr|Q80V79|Q80V79_MOUSE DNA mismatch repair protein OS=Mus musculus OX=10090 GN=Msh2 PE=2 SV=1;tr|Q3TZI5|Q3TZI5_MOUSE DNA mismatch repair protein OS=Mus musculus OX=10090 GN=Msh2 PE=1 SV=1;sp|P43247|MSH2_MOUSE DNA mismatch repair protein Msh2 OS=Mus musculu	3	1	1	1	0	0	0	1	0	0	0	0	0	1	0	0	0	0	0	1	0	0	2.2	2.2	2.2	104.2	935	935;935;935	4				1	1	-2	0	0	0	2.2	0	0	0
P43274	P43274	4	2	1	Histone H1.4	Hist1h1e	sp|P43274|H14_MOUSE Histone H1.4 OS=Mus musculus OX=10090 GN=H1-4 PE=1 SV=2	1	4	2	1	0	2	4	0	0	0	0	1	2	0	0	0	0	1	1	0	0	0	19.6	10.5	7.3	21.977	219	219	4				3	0	6.857	0	12.3	19.6	0	0	0	4903700
P43275	P43275	2	1	1	Histone H1.1	Hist1h1a	sp|P43275|H11_MOUSE Histone H1.1 OS=Mus musculus OX=10090 GN=H1-1 PE=1 SV=2	1	2	1	1	0	1	2	0	0	0	0	1	1	0	0	0	0	1	1	0	0	0	13.1	9.9	9.9	21.785	213	213	4				2	0	22.2	0	9.9	13.1	0	0	0	0
Q1WWK3;P43276	Q1WWK3;P43276	3;3	1;1	1;1	Histone H1.5	Hist1h1b	tr|Q1WWK3|Q1WWK3_MOUSE Hist1h1b protein (Fragment) OS=Mus musculus OX=10090 GN=H1f5 PE=2 SV=1;sp|P43276|H15_MOUSE Histone H1.5 OS=Mus musculus OX=10090 GN=H1-5 PE=1 SV=2	2	3	1	1	0	1	3	0	0	1	0	1	1	0	0	1	0	1	1	0	0	1	14.4	7.2	7.2	22.445	222	222;223	3.25	1			3	0	23.621	0	7.2	14.4	0	0	7.2	1991100
Q3UIH5;Q3U5V3;Q8BVQ9;P46471	Q3UIH5;Q3U5V3;Q8BVQ9;P46471	3;3;3;3	3;3;3;3	3;3;3;3	26S protease regulatory subunit 7	Psmc2	tr|Q3UIH5|Q3UIH5_MOUSE AAA+ ATPase domain-containing protein OS=Mus musculus OX=10090 GN=Psmc2 PE=2 SV=1;tr|Q3U5V3|Q3U5V3_MOUSE AAA+ ATPase domain-containing protein OS=Mus musculus OX=10090 GN=Psmc2 PE=2 SV=1;tr|Q8BVQ9|Q8BVQ9_MOUSE 26S proteasome regulato	4	3	3	3	1	1	1	1	0	1	1	1	1	1	0	1	1	1	1	1	0	1	6.7	6.7	6.7	48.677	433	433;433;475;433	4				5	0	49.761	3	3	3	2.1	0	1.6	8170900
P49919	P49919	1	1	1	Cyclin-dependent kinase inhibitor 1C	Cdkn1c	sp|P49919|CDN1C_MOUSE Cyclin-dependent kinase inhibitor 1C OS=Mus musculus OX=10090 GN=Cdkn1c PE=1 SV=2	1	1	1	1	0	0	0	1	0	0	0	0	0	1	0	0	0	0	0	1	0	0	3.2	3.2	3.2	37.371	348	348	1	1				1	-2	0	0	0	3.2	0	0	0
P52480;A0A1L1SUV0;A0A1L1SSN6;A0A1L1STV8;A0A1L1SQV8;A0A1L1SU37;A0A1L1SVH2;A0A1L1ST52	P52480;A0A1L1SUV0;A0A1L1SSN6;A0A1L1STV8;A0A1L1SQV8;A0A1L1SU37	5;3;3;3;3;3;1;1	5;3;3;3;3;3;1;1	5;3;3;3;3;3;1;1	Pyruvate kinase PKM	Pkm	sp|P52480|KPYM_MOUSE Pyruvate kinase PKM OS=Mus musculus OX=10090 GN=Pkm PE=1 SV=4;tr|A0A1L1SUV0|A0A1L1SUV0_MOUSE pyruvate kinase (Fragment) OS=Mus musculus OX=10090 GN=Pkm PE=1 SV=1;tr|A0A1L1SSN6|A0A1L1SSN6_MOUSE pyruvate kinase (Fragment) OS=Mus musculus	8	5	5	5	0	0	5	0	0	0	0	0	5	0	0	0	0	0	5	0	0	0	15.1	15.1	15.1	57.844	531	531;155;176;184;187;232;51;102	4				5	0	78.608	0	0	15.1	0	0	0	1847700
Q544T4;Q3UU61;P54751;Q8BJX5;Q9JL30	Q544T4;Q3UU61;P54751;Q8BJX5;Q9JL30	2;2;2;1;1	2;2;2;1;1	2;2;2;1;1	CMP-N-acetylneuraminate-beta-galactosamide-alpha-2,3-sialyltransferase 1	St3gal1;St3gal-1	tr|Q544T4|Q544T4_MOUSE ST3 beta-galactoside alpha-2,3-sialyltransferase 1 OS=Mus musculus OX=10090 GN=St3gal1 PE=2 SV=1;tr|Q3UU61|Q3UU61_MOUSE Uncharacterized protein OS=Mus musculus OX=10090 GN=St3gal1 PE=2 SV=1;sp|P54751|SIA4A_MOUSE CMP-N-acetylneuramina	5	2	2	2	0	0	1	0	0	2	0	0	1	0	0	2	0	0	1	0	0	2	8.3	8.3	8.3	39.072	337	337;337;337;180;224	4				4	0	12.242	0	0	4.7	0	0	8.3	2911700
P56480	P56480	1	1	1	ATP synthase subunit beta, mitochondrial	Atp5b	sp|P56480|ATPB_MOUSE ATP synthase subunit beta, mitochondrial OS=Mus musculus OX=10090 GN=Atp5f1b PE=1 SV=2	1	1	1	1	1	0	0	0	1	1	1	0	0	0	1	1	1	0	0	0	1	1	3.6	3.6	3.6	56.3	529	529	4				3	0	6.9611	3.6	0	0	0	3.6	3.6	1034900
P59266	P59266	1	1	1	Fat storage-inducing transmembrane protein 2	Fitm2	sp|P59266|FITM2_MOUSE Acyl-coenzyme A diphosphatase FITM2 OS=Mus musculus OX=10090 GN=Fitm2 PE=1 SV=1	1	1	1	1	0	0	1	1	1	1	0	0	1	1	1	1	0	0	1	1	1	1	4.6	4.6	4.6	30.016	262	262	2.29	3	1	1	2	1	-2	0	0	4.6	4.6	4.6	4.6	896290000
P60840	P60840	1	1	1	Alpha-endosulfine	Ensa	sp|P60840|ENSA_MOUSE Alpha-endosulfine OS=Mus musculus OX=10090 GN=Ensa PE=1 SV=1	1	1	1	1	0	0	0	0	0	1	0	0	0	0	0	1	0	0	0	0	0	1	13.2	13.2	13.2	13.335	121	121	4				1	1	-2	0	0	0	0	0	13.2	43016000
Q542I9;P62192	Q542I9;P62192	2;2	2;2	2;2	26S protease regulatory subunit 4	Psmc1	tr|Q542I9|Q542I9_MOUSE AAA+ ATPase domain-containing protein OS=Mus musculus OX=10090 GN=Psmc1 PE=1 SV=1;sp|P62192|PRS4_MOUSE 26S proteasome regulatory subunit 4 OS=Mus musculus OX=10090 GN=Psmc1 PE=1 SV=1	2	2	2	2	0	0	1	0	0	2	0	0	1	0	0	2	0	0	1	0	0	2	5.7	5.7	5.7	49.184	440	440;440	4				3	0	19.966	0	0	2.7	0	0	5.7	4436200
Q8QZS9;Q14AQ1;P62334	Q8QZS9;Q14AQ1;P62334	2;2;2	2;2;2	2;2;2	26S protease regulatory subunit 10B	Psmc6	tr|Q8QZS9|Q8QZS9_MOUSE Psmc6 protein (Fragment) OS=Mus musculus OX=10090 GN=Psmc6 PE=2 SV=1;tr|Q14AQ1|Q14AQ1_MOUSE Proteasome (Prosome, macropain) 26S subunit, ATPase, 6 OS=Mus musculus OX=10090 GN=Psmc6 PE=1 SV=1;sp|P62334|PRS10_MOUSE 26S proteasome regul	3	2	2	2	0	0	1	1	0	0	0	0	1	1	0	0	0	0	1	1	0	0	7.2	7.2	7.2	33.053	293	293;389;389	4				2	0	11.328	0	0	3.1	4.1	0	0	1143100
P63017;Q3TB63;Q3UBA6;Q3U9L2;Q3TQ13;Q3TH56;Q3TZJ3;Q3TF16;Q3TEK2;Q504P4;Q3ULM1;Q3KQJ4;Q3UDS0;Q3TH04;B7U582;Q3TRH3;P17156;Q3UXU1	P63017;Q3TB63;Q3UBA6;Q3U9L2;Q3TQ13;Q3TH56;Q3TZJ3;Q3TF16;Q3TEK2;Q504P4;Q3ULM1;Q3KQJ4;Q3UDS0;Q3TH04;B7U582;Q3TRH3;P17156	3;3;3;3;3;3;3;3;3;3;3;3;3;3;2;2;2;1	3;3;3;3;3;3;3;3;3;3;3;3;3;3;2;2;2;1	3;3;3;3;3;3;3;3;3;3;3;3;3;3;2;2;2;1	Heat shock cognate 71 kDa protein;Heat shock-related 70 kDa protein 2	Hspa8;Hspa2	sp|P63017|HSP7C_MOUSE Heat shock cognate 71 kDa protein OS=Mus musculus OX=10090 GN=Hspa8 PE=1 SV=1;tr|Q3TB63|Q3TB63_MOUSE Heat shock cognate 71 kDa protein (Fragment) OS=Mus musculus OX=10090 GN=Hspa8 PE=2 SV=1;tr|Q3UBA6|Q3UBA6_MOUSE Heat shock cognate 71	18	3	3	3	0	0	1	2	1	0	0	0	1	2	1	0	0	0	1	2	1	0	6	6	6	70.87	646	646;459;646;646;646;646;646;646;646;627;619;565;553;518;633;646;633;396	2	1	2	1		0	33.779	0	0	1.5	4.5	2.6	0	1083400
P63038	P63038	1	1	1	60 kDa heat shock protein, mitochondrial	Hspd1	sp|P63038|CH60_MOUSE 60 kDa heat shock protein, mitochondrial OS=Mus musculus OX=10090 GN=Hspd1 PE=1 SV=1	1	1	1	1	0	0	1	0	0	0	0	0	1	0	0	0	0	0	1	0	0	0	2.1	2.1	2.1	60.955	573	573	4				1	0	21.874	0	0	2.1	0	0	0	0
Q4KL81;P63260;Q3TSB7;Q3UD81;G3UYG0;B1ATY1	Q4KL81;P63260;Q3TSB7;Q3UD81;G3UYG0	17;17;16;12;9;7	1;1;1;1;1;1	0;0;0;0;0;0	Actin, cytoplasmic 2;Actin, cytoplasmic 2, N-terminally processed	Actg1	tr|Q4KL81|Q4KL81_MOUSE Actin, gamma, cytoplasmic 1 OS=Mus musculus OX=10090 GN=Actg1 PE=2 SV=1;sp|P63260|ACTG_MOUSE Actin, cytoplasmic 2 OS=Mus musculus OX=10090 GN=Actg1 PE=1 SV=1;tr|Q3TSB7|Q3TSB7_MOUSE ACTG protein OS=Mus musculus OX=10090 GN=Actg1 PE=2	6	17	1	0	12	12	14	10	7	9	1	1	1	0	0	0	0	0	0	0	0	0	55.5	4.5	0	41.792	375	375;375;375;235;132;153	4				7	0	46.657	38.9	37.1	42.7	29.6	23.2	31.7	5072900
P68033;P68134;Q3TG92;Q3UIJ3;Q497E4;Q9CXK3;Q3U122;P62737;P63268;Q61275;Q3UJ36;Q61852;Q61264;A0A1D5RM20;D3Z2K3;D3YZY0;A0A494B9T3;Q61272;I6L9D2;A0A0U1RQ96	P68033;P68134;Q3TG92;Q3UIJ3;Q497E4;Q9CXK3;Q3U122;P62737;P63268;Q61275;Q3UJ36;Q61852;Q61264;A0A1D5RM20;D3Z2K3;D3YZY0;A0A494B9T3;Q61272;I6L9D2	13;13;13;13;13;13;12;12;12;12;12;10;10;9;9;9;9;9;8;3	1;1;1;1;1;1;1;1;1;1;1;1;1;1;1;1;1;1;0;1	1;1;1;1;1;1;1;1;1;1;1;1;1;1;1;1;1;1;0;1	Actin, alpha cardiac muscle 1;Actin, alpha skeletal muscle;Actin, aortic smooth muscle;Actin, gamma-enteric smooth muscle	Actc1;Acta1;Acta2;Actg2	sp|P68033|ACTC_MOUSE Actin, alpha cardiac muscle 1 OS=Mus musculus OX=10090 GN=Actc1 PE=1 SV=1;sp|P68134|ACTS_MOUSE Actin, alpha skeletal muscle OS=Mus musculus OX=10090 GN=Acta1 PE=1 SV=1;tr|Q3TG92|Q3TG92_MOUSE ACTC protein OS=Mus musculus OX=10090 GN=Act	20	13	1	1	8	8	11	8	6	7	0	0	1	0	0	0	0	0	1	0	0	0	34.7	4.8	4.8	42.019	377	377;377;377;377;377;377;377;377;376;349;376;393;336;151;195;221;214;336;202;195	2		1			0	7.3356	20.7	18.8	30	20.2	19.9	20.4	0
P68369;Q52L87;Q3TIZ0;P68373;P05213;Q99KA2;A0A2R8VHF3;O89052	P68369;Q52L87;Q3TIZ0;P68373;P05213;Q99KA2;A0A2R8VHF3	14;13;13;13;13;10;7;4	2;2;2;2;2;1;2;1	2;2;2;2;2;1;2;1	Tubulin alpha-1A chain;Tubulin alpha-1C chain;Tubulin alpha-1B chain	Tuba1a;Tuba1c;Tuba1b	sp|P68369|TBA1A_MOUSE Tubulin alpha-1A chain OS=Mus musculus OX=10090 GN=Tuba1a PE=1 SV=1;tr|Q52L87|Q52L87_MOUSE Tubulin alpha chain OS=Mus musculus OX=10090 GN=Tuba1c PE=1 SV=1;tr|Q3TIZ0|Q3TIZ0_MOUSE Tubulin alpha chain OS=Mus musculus OX=10090 GN=Tuba1c	8	14	2	2	8	7	10	10	13	12	1	1	1	2	2	2	1	1	1	2	2	2	41.5	5.3	5.3	50.135	451	451;449;449;449;451;347;267;99	3.12	2	3	3	9	0	166.38	25.1	23.7	32.6	31.3	37	39.5	15582000
P68372;Q9DCR1;Q9CVR0;Q62363;D5MR34;G3UZR1	P68372;Q9DCR1;Q9CVR0	16;12;11;3;3;2	16;12;11;3;3;2	0;0;0;0;0;0	Tubulin beta-4B chain	Tubb4b	sp|P68372|TBB4B_MOUSE Tubulin beta-4B chain OS=Mus musculus OX=10090 GN=Tubb4b PE=1 SV=1;tr|Q9DCR1|Q9DCR1_MOUSE Uncharacterized protein (Fragment) OS=Mus musculus OX=10090 GN=Tubb4b PE=2 SV=2;tr|Q9CVR0|Q9CVR0_MOUSE Tubulin beta chain (Fragment) OS=Mus musc	6	16	16	0	7	6	8	9	14	13	7	6	8	9	14	13	0	0	0	0	0	0	36.6	36.6	0	49.83	445	445;299;291;100;133;66	4				102	0	323.31	19.3	14.4	21.8	20.2	36.6	31.5	556370000
Q52KG9;Q497N0;Q3TW97;Q3TIX8;Q3TI62;Q3TI05;Q61390;P80317	Q52KG9;Q497N0;Q3TW97;Q3TIX8;Q3TI62;Q3TI05;Q61390;P80317	1;1;1;1;1;1;1;1	1;1;1;1;1;1;1;1	1;1;1;1;1;1;1;1	T-complex protein 1 subunit zeta-2;T-complex protein 1 subunit zeta	Cct6a;Cct6b	tr|Q52KG9|Q52KG9_MOUSE chaperonin containing Tcp1, subunit 6A (Zeta) OS=Mus musculus OX=10090 GN=Cct6a PE=1 SV=1;tr|Q497N0|Q497N0_MOUSE Chaperonin containing Tcp1, subunit 6b (Zeta) OS=Mus musculus OX=10090 GN=Cct6b PE=1 SV=1;tr|Q3TW97|Q3TW97_MOUSE T-compl	8	1	1	1	1	0	1	0	0	0	1	0	1	0	0	0	1	0	1	0	0	0	1.9	1.9	1.9	58.076	531	531;531;531;531;531;531;531;531	4				2	1	-2	1.9	0	1.9	0	0	0	507020
Q3UFP7;Q3UQY7;P97333	Q3UFP7;Q3UQY7;P97333	3;3;3	3;3;3	3;3;3	Neuropilin-1	Nrp1	tr|Q3UFP7|Q3UFP7_MOUSE Neuropilin (Fragment) OS=Mus musculus OX=10090 GN=Nrp1 PE=2 SV=1;tr|Q3UQY7|Q3UQY7_MOUSE Neuropilin (Fragment) OS=Mus musculus OX=10090 GN=Nrp1 PE=2 SV=1;sp|P97333|NRP1_MOUSE Neuropilin-1 OS=Mus musculus OX=10090 GN=Nrp1 PE=1 SV=2	3	3	3	3	0	0	3	0	0	0	0	0	3	0	0	0	0	0	3	0	0	0	5.3	5.3	5.3	93.594	837	837;840;923	2		3			0	16.737	0	0	5.3	0	0	0	1739600
P97350	P97350	3	3	3	Plakophilin-1	Pkp1	sp|P97350|PKP1_MOUSE Plakophilin-1 OS=Mus musculus OX=10090 GN=Pkp1 PE=1 SV=1	1	3	3	3	0	0	3	0	0	0	0	0	3	0	0	0	0	0	3	0	0	0	5.2	5.2	5.2	80.895	728	728	2		3			0	37.711	0	0	5.2	0	0	0	2561500
P98200	P98200	1	1	1	Phospholipid-transporting ATPase IB	Atp8a2	sp|P98200|AT8A2_MOUSE Phospholipid-transporting ATPase IB OS=Mus musculus OX=10090 GN=Atp8a2 PE=1 SV=1	1	1	1	1	0	0	1	0	0	0	0	0	1	0	0	0	0	0	1	0	0	0	1	1	1	129.42	1148	1148	2		1			1	-2	0	0	1	0	0	0	0
P99024;Q80ZV2	P99024	14;4	3;1	2;1	Tubulin beta-5 chain	Tubb5	sp|P99024|TBB5_MOUSE Tubulin beta-5 chain OS=Mus musculus OX=10090 GN=Tubb5 PE=1 SV=1	2	14	3	2	6	7	7	7	11	10	1	1	2	1	1	2	0	0	1	0	0	1	31.5	9.5	6.1	49.67	444	444;186	4				15	0	72.963	16	17.8	18	13.1	25.5	23	71508000
Q3V2G1;Q00623;Q58EV2;A0A1L1STX7	Q3V2G1;Q00623;Q58EV2	9;9;7;1	9;9;7;1	9;9;7;1	Apolipoprotein A-I;Proapolipoprotein A-I;Truncated apolipoprotein A-I	Apoa1	tr|Q3V2G1|Q3V2G1_MOUSE Apolipoprotein A-I OS=Mus musculus OX=10090 GN=Apoa1 PE=2 SV=1;sp|Q00623|APOA1_MOUSE Apolipoprotein A-I OS=Mus musculus OX=10090 GN=Apoa1 PE=1 SV=2;tr|Q58EV2|Q58EV2_MOUSE Apoa1 protein OS=Mus musculus OX=10090 GN=Apoa1 PE=2 SV=1	4	9	9	9	0	0	0	3	6	7	0	0	0	3	6	7	0	0	0	3	6	7	32.2	32.2	32.2	30.684	264	264;264;198;122	2.48	6	5	4	6	0	60.062	0	0	0	11	23.5	25.4	60859000
Q02257	Q02257	10	10	10	Junction plakoglobin	Jup	sp|Q02257|PLAK_MOUSE Junction plakoglobin OS=Mus musculus OX=10090 GN=Jup PE=1 SV=3	1	10	10	10	2	1	9	1	0	1	2	1	9	1	0	1	2	1	9	1	0	1	18	18	18	81.8	745	745	2	3	11	3		0	179.06	3.2	1.6	15.7	2.3	0	1.5	26172000
Q8BRD3;Q02819;A0A1C7CYU3;A0A1B0GR41;Q3TCI1;A0A1B0GR92;A0A1B0GS16;A0A1B0GT83	Q8BRD3;Q02819;A0A1C7CYU3;A0A1B0GR41;Q3TCI1	14;14;13;11;9;5;4;1	14;14;13;11;9;5;4;1	14;14;13;11;9;5;4;1	Nucleobindin-1	Nucb1	tr|Q8BRD3|Q8BRD3_MOUSE EF-hand domain-containing protein OS=Mus musculus OX=10090 GN=Nucb1 PE=2 SV=1;sp|Q02819|NUCB1_MOUSE Nucleobindin-1 OS=Mus musculus OX=10090 GN=Nucb1 PE=1 SV=2;tr|A0A1C7CYU3|A0A1C7CYU3_MOUSE Nucleobindin 1 OS=Mus musculus OX=10090 GN=	8	14	14	14	0	1	9	0	1	11	0	1	9	0	1	11	0	1	9	0	1	11	30.5	30.5	30.5	53.457	459	459;459;455;271;376;220;170;121	4				24	0	136.33	0	2.2	21.8	0	2.2	29	56434000
Q03265;D3Z6F5;D6RJ16;Q3U452	Q03265;D3Z6F5	8;7;2;1	8;7;2;1	8;7;2;1	ATP synthase subunit alpha, mitochondrial;ATP synthase subunit alpha	Atp5a1	sp|Q03265|ATPA_MOUSE ATP synthase subunit alpha, mitochondrial OS=Mus musculus OX=10090 GN=Atp5f1a PE=1 SV=1;tr|D3Z6F5|D3Z6F5_MOUSE ATP synthase subunit alpha OS=Mus musculus OX=10090 GN=Atp5a1 PE=1 SV=1	4	8	8	8	1	3	4	1	0	0	1	3	4	1	0	0	1	3	4	1	0	0	16.8	16.8	16.8	59.752	553	553;503;89;509	3.7	1			9	0	77.661	1.4	6.3	9.4	2.4	0	0	1968100
Q3V1K5;Q04573	Q3V1K5;Q04573	1;1	1;1	1;1	Neuropeptide Y receptor type 1	Npy1r	tr|Q3V1K5|Q3V1K5_MOUSE Neuropeptide Y receptor type 1 OS=Mus musculus OX=10090 GN=Npy1r PE=2 SV=1;sp|Q04573|NPY1R_MOUSE Neuropeptide Y receptor type 1 OS=Mus musculus OX=10090 GN=Npy1r PE=1 SV=1	2	1	1	1	0	0	0	0	0	1	0	0	0	0	0	1	0	0	0	0	0	1	2.4	2.4	2.4	44.014	382	382;382	4				1	1	-2	0	0	0	0	0	2.4	16072000
Q059Y8	Q059Y8	1	1	1	DC-STAMP domain-containing protein 1	Dcst1	sp|Q059Y8|DCST1_MOUSE E3 ubiquitin-protein ligase DCST1 OS=Mus musculus OX=10090 GN=Dcst1 PE=1 SV=1	1	1	1	1	0	0	0	0	1	0	0	0	0	0	1	0	0	0	0	0	1	0	2.7	2.7	2.7	84.331	732	732	2		1			1	-2	0	0	0	0	2.7	0	2253600
Q05CJ6	Q05CJ6	1	1	1			tr|Q05CJ6|Q05CJ6_MOUSE Uncharacterized protein (Fragment) OS=Mus musculus OX=10090 GN=Rpgr PE=2 SV=1	1	1	1	1	0	0	0	1	0	0	0	0	0	1	0	0	0	0	0	1	0	0	3.5	3.5	3.5	45.976	399	399	4				1	1	-2	0	0	0	3.5	0	0	529080
Q3UKV9;Q06318	Q3UKV9;Q06318	2;2	2;2	2;2	Uteroglobin	Scgb1a1	tr|Q3UKV9|Q3UKV9_MOUSE Uteroglobin OS=Mus musculus OX=10090 GN=Scgb1a1 PE=1 SV=1;sp|Q06318|UTER_MOUSE Uteroglobin OS=Mus musculus OX=10090 GN=Scgb1a1 PE=1 SV=1	2	2	2	2	0	0	0	0	2	2	0	0	0	0	2	2	0	0	0	0	2	2	27.1	27.1	27.1	10.519	96	96;96	2	1	4	1		0	323.31	0	0	0	0	27.1	27.1	16191000
Q544H8;Q08376	Q544H8;Q08376	1;1	1;1	1;1	Zinc finger and BTB domain-containing protein 14	Zbtb14	tr|Q544H8|Q544H8_MOUSE Zinc finger and BTB domain-containing protein 14 OS=Mus musculus OX=10090 GN=Zbtb14 PE=2 SV=1;sp|Q08376|ZBT14_MOUSE Zinc finger and BTB domain-containing protein 14 OS=Mus musculus OX=10090 GN=Zbtb14 PE=2 SV=1	2	1	1	1	0	0	1	1	1	1	0	0	1	1	1	1	0	0	1	1	1	1	4.5	4.5	4.5	50.899	449	449;449	2.71	3			4	0	8.0781	0	0	4.5	4.5	4.5	4.5	545590000
Q9WU64;Q8C635;Q0VDQ2	Q9WU64;Q8C635;Q0VDQ2	1;1;1	1;1;1	1;1;1		Gykl1	tr|Q9WU64|Q9WU64_MOUSE glycerol kinase OS=Mus musculus OX=10090 GN=Gykl1 PE=2 SV=1;tr|Q8C635|Q8C635_MOUSE glycerol kinase OS=Mus musculus OX=10090 GN=Gykl1 PE=1 SV=1;tr|Q0VDQ2|Q0VDQ2_MOUSE glycerol kinase OS=Mus musculus OX=10090 GN=Gykl1 PE=2 SV=1	3	1	1	1	0	0	0	0	0	1	0	0	0	0	0	1	0	0	0	0	0	1	1.6	1.6	1.6	59.871	549	549;549;549	3			1		1	-2	0	0	0	0	0	1.6	13079000
Q3UQH1;Q3U3Y0;Q148Z6;Q8BUV8	Q3UQH1;Q3U3Y0;Q148Z6;Q8BUV8	1;1;1;1	1;1;1;1	1;1;1;1	Protein GPR107	Gpr107	tr|Q3UQH1|Q3UQH1_MOUSE Protein GPR107 OS=Mus musculus OX=10090 GN=Gpr107 PE=2 SV=1;tr|Q3U3Y0|Q3U3Y0_MOUSE Protein GPR107 OS=Mus musculus OX=10090 GN=Gpr107 PE=2 SV=1;tr|Q148Z6|Q148Z6_MOUSE G protein-coupled receptor 107 OS=Mus musculus OX=10090 GN=Gpr107 P	4	1	1	1	0	1	1	0	0	0	0	1	1	0	0	0	0	1	1	0	0	0	2.5	2.5	2.5	49.89	447	447;551;551;551	4				2	0	6.6782	0	2.5	2.5	0	0	0	693680
Q3UY44;Q3UZW0;Q149B4;Q9EQB9	Q3UY44;Q3UZW0;Q149B4;Q9EQB9	1;1;1;1	1;1;1;1	1;1;1;1	Zinc finger protein 287	Zfp287;Znf287	tr|Q3UY44|Q3UY44_MOUSE Zinc finger protein 287 OS=Mus musculus OX=10090 GN=Zfp287 PE=2 SV=1;tr|Q3UZW0|Q3UZW0_MOUSE Zinc finger protein 287 OS=Mus musculus OX=10090 GN=Zfp287 PE=2 SV=1;tr|Q149B4|Q149B4_MOUSE Zinc finger protein 287 OS=Mus musculus OX=10090	4	1	1	1	0	0	0	0	0	1	0	0	0	0	0	1	0	0	0	0	0	1	4.9	4.9	4.9	32.092	285	285;297;759;759	4				1	1	-2	0	0	0	0	0	4.9	3749700
Q71S95;Q149J3;Q8BKG4	Q71S95;Q149J3;Q8BKG4	1;1;1	1;1;1	1;1;1	Frizzled-10	Fzd10	tr|Q71S95|Q71S95_MOUSE Frizzled-10 like protein OS=Mus musculus OX=10090 GN=Fzd10 PE=2 SV=1;tr|Q149J3|Q149J3_MOUSE Frizzled homolog 10 (Drosophila) OS=Mus musculus OX=10090 GN=Fzd10 PE=2 SV=1;sp|Q8BKG4|FZD10_MOUSE Frizzled-10 OS=Mus musculus OX=10090 GN=Fz	3	1	1	1	0	0	1	0	0	0	0	0	1	0	0	0	0	0	1	0	0	0	3.1	3.1	3.1	69.036	618	618;582;582	4				1	1	-2	0	0	3.1	0	0	0	0
Q14A77;Q8CEI1	Q14A77;Q8CEI1	1;1	1;1	1;1	BolA-like protein 3	Bola3	tr|Q14A77|Q14A77_MOUSE BolA-like 3 (E. coli) OS=Mus musculus OX=10090 GN=Bola3 PE=1 SV=1;sp|Q8CEI1|BOLA3_MOUSE BolA-like protein 3 OS=Mus musculus OX=10090 GN=Bola3 PE=1 SV=1	2	1	1	1	0	0	0	0	0	1	0	0	0	0	0	1	0	0	0	0	0	1	15.5	15.5	15.5	12.228	110	110;110	4				1	1	-2	0	0	0	0	0	15.5	1379800
Q14CI2;Q14DK8;Q50L43	Q14CI2;Q14DK8;Q50L43	1;1;1	1;1;1	1;1;1	Cytosolic phospholipase A2 delta	Pla2g4d	tr|Q14CI2|Q14CI2_MOUSE Phospholipase A2 OS=Mus musculus OX=10090 GN=Pla2g4d PE=2 SV=1;tr|Q14DK8|Q14DK8_MOUSE Phospholipase A2 OS=Mus musculus OX=10090 GN=Pla2g4d PE=2 SV=1;sp|Q50L43|PA24D_MOUSE Cytosolic phospholipase A2 delta OS=Mus musculus OX=10090 GN=P	3	1	1	1	0	0	0	0	0	1	0	0	0	0	0	1	0	0	0	0	0	1	1.5	1.5	1.5	93.057	825	825;825;825	4				1	1	-2	0	0	0	0	0	1.5	1720000
Q14DQ1	Q14DQ1	1	1	1	Protein FAM219B	Fam219b	sp|Q14DQ1|F219B_MOUSE Protein FAM219B OS=Mus musculus OX=10090 GN=Fam219b PE=1 SV=1	1	1	1	1	0	0	0	0	0	1	0	0	0	0	0	1	0	0	0	0	0	1	3.6	3.6	3.6	21.006	197	197	1	1				1	-2	0	0	0	0	0	3.6	5743200
Q3TQ74;Q3TWP9;Q3TM70;Q1MWP9;Q1MWP8;Q9EQP2;Q3TCK3;Q3T9A1;Q80ZZ0;Q3TUW9;Q3TIT3;Q3TGS1;Q91VL7;Q8K1X5;Q9WVK4;Q9QXY6	Q3TQ74;Q3TWP9;Q3TM70;Q1MWP9;Q1MWP8;Q9EQP2;Q3TCK3;Q3T9A1;Q80ZZ0;Q3TUW9;Q3TIT3;Q3TGS1;Q91VL7;Q8K1X5;Q9WVK4;Q9QXY6	2;2;2;2;2;2;1;1;1;1;1;1;1;1;1;1	2;2;2;2;2;2;1;1;1;1;1;1;1;1;1;1	2;2;2;2;2;2;1;1;1;1;1;1;1;1;1;1	EH domain-containing protein 4;EH domain-containing protein 1;EH domain-containing protein 3	Ehd4;Ehd1;Ehd3	tr|Q3TQ74|Q3TQ74_MOUSE Dynamin-type G domain-containing protein (Fragment) OS=Mus musculus OX=10090 GN=Ehd4 PE=2 SV=1;tr|Q3TWP9|Q3TWP9_MOUSE EH domain-containing protein 4 OS=Mus musculus OX=10090 GN=Ehd4 PE=2 SV=1;tr|Q3TM70|Q3TM70_MOUSE EH domain-containi	16	2	2	2	0	0	0	1	2	0	0	0	0	1	2	0	0	0	0	1	2	0	5.2	5.2	5.2	37.246	326	326;541;541;544;544;541;485;502;534;534;534;534;541;548;534;535	4				3	0	12.45	0	0	0	2.5	5.2	0	5089800
Q3SXD3	Q3SXD3	1	1	1	HD domain-containing protein 2	Hddc2	sp|Q3SXD3|HDDC2_MOUSE 5-deoxynucleotidase HDDC2 OS=Mus musculus OX=10090 GN=Hddc2 PE=1 SV=1	1	1	1	1	0	0	1	0	0	0	0	0	1	0	0	0	0	0	1	0	0	0	11.6	11.6	11.6	22.753	199	199	4				1	0	9.2482	0	0	11.6	0	0	0	0
Q3U5X7;Q3TXN3;Q3TBY6;Q921V5	Q3U5X7;Q3TXN3;Q3TBY6;Q921V5	3;3;3;3	3;3;3;3	3;3;3;3	Alpha-1,6-mannosyl-glycoprotein 2-beta-N-acetylglucosaminyltransferase	Mgat2	tr|Q3U5X7|Q3U5X7_MOUSE Alpha-1,6-mannosyl-glycoprotein 2-beta-N-acetylglucosaminyltransferase OS=Mus musculus OX=10090 GN=Mgat2 PE=2 SV=1;tr|Q3TXN3|Q3TXN3_MOUSE Alpha-1,6-mannosyl-glycoprotein 2-beta-N-acetylglucosaminyltransferase OS=Mus musculus OX=10090	4	3	3	3	0	0	0	0	0	3	0	0	0	0	0	3	0	0	0	0	0	3	10.6	10.6	10.6	50.981	442	442;442;442;442	4				3	0	84.053	0	0	0	0	0	10.6	5981800
Q8BK18;Q3UJQ3;Q3TMC5;Q3TF87;Q922B2	Q8BK18;Q3UJQ3;Q3TMC5;Q3TF87;Q922B2	2;2;2;2;2	2;2;2;2;2	2;2;2;2;2	Aspartate--tRNA ligase, cytoplasmic	Dars	tr|Q8BK18|Q8BK18_MOUSE Aspartate--tRNA ligase, cytoplasmic OS=Mus musculus OX=10090 GN=Dars PE=2 SV=1;tr|Q3UJQ3|Q3UJQ3_MOUSE Aspartate--tRNA ligase, cytoplasmic OS=Mus musculus OX=10090 GN=Dars PE=2 SV=1;tr|Q3TMC5|Q3TMC5_MOUSE Aspartate--tRNA ligase, cytop	5	2	2	2	0	0	2	0	0	1	0	0	2	0	0	1	0	0	2	0	0	1	5.8	5.8	5.8	57.147	501	501;501;501;501;501	4				3	0	100.6	0	0	5.8	0	0	2	0
Q3ULF7;Q3TWJ4;Q3TGW0;Q3TGE1;Q99JY9;A0A087WS98;A0A087WP86;A0A087WQ14;A0A087WRA1;A0A087WQ83;Q3UGH0	Q3ULF7;Q3TWJ4;Q3TGW0;Q3TGE1;Q99JY9;A0A087WS98;A0A087WP86;A0A087WQ14;A0A087WRA1	3;3;3;3;3;2;2;2;2;1;1	3;3;3;3;3;2;2;2;2;1;1	3;3;3;3;3;2;2;2;2;1;1	Actin-related protein 3	Actr3	tr|Q3ULF7|Q3ULF7_MOUSE Uncharacterized protein OS=Mus musculus OX=10090 GN=Actr3 PE=1 SV=1;tr|Q3TWJ4|Q3TWJ4_MOUSE Uncharacterized protein OS=Mus musculus OX=10090 GN=Actr3 PE=2 SV=1;tr|Q3TGW0|Q3TGW0_MOUSE Uncharacterized protein OS=Mus musculus OX=10090 GN	11	3	3	3	0	1	2	0	0	0	0	1	2	0	0	0	0	1	2	0	0	0	12.9	12.9	12.9	47.357	418	418;418;418;418;418;129;155;161;216;70;113	4				3	0	17.998	0	5	7.9	0	0	0	1174300
Q3UQJ1;Q3TRJ1;Q3TKU6;Q3TJ43;Q9EQH3;Q3TUV7	Q3UQJ1;Q3TRJ1;Q3TKU6;Q3TJ43;Q9EQH3;Q3TUV7	2;2;2;2;2;1	2;2;2;2;2;1	2;2;2;2;2;1	Vacuolar protein sorting-associated protein 35	Vps35	tr|Q3UQJ1|Q3UQJ1_MOUSE Vacuolar protein sorting-associated protein 35 (Fragment) OS=Mus musculus OX=10090 GN=Vps35 PE=2 SV=1;tr|Q3TRJ1|Q3TRJ1_MOUSE Vacuolar protein sorting-associated protein 35 OS=Mus musculus OX=10090 GN=Vps35 PE=1 SV=1;tr|Q3TKU6|Q3TKU6_	6	2	2	2	0	1	0	0	2	1	0	1	0	0	2	1	0	1	0	0	2	1	2.3	2.3	2.3	83.957	730	730;796;796;796;796;204	3			4		0	11.693	0	1.2	0	0	2.3	1.2	9838400
Q3U9M7;Q3U6Z1;Q3U6N7;Q3TJX0;Q61233;D3YZ25;D3YVW8;D3Z7D9;D3Z311	Q3U9M7;Q3U6Z1;Q3U6N7;Q3TJX0;Q61233	3;3;3;3;3;1;1;1;1	3;3;3;3;3;1;1;1;1	3;3;3;3;3;1;1;1;1	Plastin-2	Lcp1	tr|Q3U9M7|Q3U9M7_MOUSE Plastin-2 OS=Mus musculus OX=10090 GN=Lcp1 PE=2 SV=1;tr|Q3U6Z1|Q3U6Z1_MOUSE Plastin-2 OS=Mus musculus OX=10090 GN=Lcp1 PE=2 SV=1;tr|Q3U6N7|Q3U6N7_MOUSE Plastin-2 OS=Mus musculus OX=10090 GN=Lcp1 PE=2 SV=1;tr|Q3TJX0|Q3TJX0_MOUSE Plast	9	3	3	3	0	0	3	0	0	0	0	0	3	0	0	0	0	0	3	0	0	0	6.1	6.1	6.1	70.191	627	627;627;627;627;627;76;101;104;121	4				3	0	16.99	0	0	6.1	0	0	0	527200
Q78WP6;Q3TNH0;Q3UR33;Q3U955;Q3U7B3;Q61029	Q78WP6;Q3TNH0;Q3UR33;Q3U955;Q3U7B3;Q61029	1;1;1;1;1;1	1;1;1;1;1;1	1;1;1;1;1;1	Lamina-associated polypeptide 2, isoforms beta/delta/epsilon/gamma	Tmpo	tr|Q78WP6|Q78WP6_MOUSE LEM domain-containing protein (Fragment) OS=Mus musculus OX=10090 GN=Tmpo PE=2 SV=1;tr|Q3TNH0|Q3TNH0_MOUSE Thymopoietin OS=Mus musculus OX=10090 GN=Tmpo PE=2 SV=1;tr|Q3UR33|Q3UR33_MOUSE Thymopoietin OS=Mus musculus OX=10090 GN=Tmpo P	6	1	1	1	0	1	1	0	0	0	0	1	1	0	0	0	0	1	1	0	0	0	4	4	4	30.514	277	277;412;452;452;452;452	4				2	0	20.522	0	4	4	0	0	0	0
Q3TRJ4	Q3TRJ4	1	1	1	Keratin, type I cytoskeletal 26	Krt26	sp|Q3TRJ4|K1C26_MOUSE Keratin, type I cytoskeletal 26 OS=Mus musculus OX=10090 GN=Krt26 PE=2 SV=1	1	1	1	1	0	0	1	0	0	0	0	0	1	0	0	0	0	0	1	0	0	0	1.7	1.7	1.7	51.117	462	462	2		1			0	8.1007	0	0	1.7	0	0	0	0
Q3U5D0;Q3TTL3;Q80VP2	Q3U5D0;Q3TTL3;Q80VP2	1;1;1	1;1;1	1;1;1	Spermatogenesis-associated protein 7 homolog	Spata7	tr|Q3U5D0|Q3U5D0_MOUSE Spermatogenesis associated 7 OS=Mus musculus OX=10090 GN=Spata7 PE=1 SV=1;tr|Q3TTL3|Q3TTL3_MOUSE SPATA7 isoform OS=Mus musculus OX=10090 GN=Spata7 PE=1 SV=1;sp|Q80VP2|SPAT7_MOUSE Spermatogenesis-associated protein 7 homolog OS=Mus mu	3	1	1	1	0	0	1	1	1	1	0	0	1	1	1	1	0	0	1	1	1	1	1.7	1.7	1.7	46.98	415	415;550;582	2.68	9	3	4	12	0	27.255	0	0	1.7	1.7	1.7	1.7	43363000
Q9CTH2;Q3TXW4;Q3TW94;Q9Z0G7	Q9CTH2;Q3TXW4;Q3TW94;Q9Z0G7	1;1;1;1	1;1;1;1	1;1;1;1	Zinc finger and BTB domain-containing protein 22	Zbtb22	tr|Q9CTH2|Q9CTH2_MOUSE C2H2-type domain-containing protein (Fragment) OS=Mus musculus OX=10090 GN=Zbtb22 PE=2 SV=1;tr|Q3TXW4|Q3TXW4_MOUSE Zinc finger and BTB domain containing 22 OS=Mus musculus OX=10090 GN=Zbtb22 PE=2 SV=1;tr|Q3TW94|Q3TW94_MOUSE Zinc fing	4	1	1	1	0	0	0	0	0	1	0	0	0	0	0	1	0	0	0	0	0	1	9.7	9.7	9.7	15.743	144	144;638;638;638	1	1				1	-2	0	0	0	0	0	9.7	326910
Q3U4S3;Q3U0X8	Q3U4S3;Q3U0X8	1;1	1;1	1;1	T-cell surface protein tactile	Cd96	tr|Q3U4S3|Q3U4S3_MOUSE Ig-like domain-containing protein OS=Mus musculus OX=10090 GN=Cd96 PE=2 SV=1;sp|Q3U0X8|TACT_MOUSE T-cell surface protein tactile OS=Mus musculus OX=10090 GN=Cd96 PE=1 SV=1	2	1	1	1	0	0	1	0	0	0	0	0	1	0	0	0	0	0	1	0	0	0	3	3	3	49.079	437	437;602	2		1			0	10.916	0	0	3	0	0	0	592880
Q3U7I0;Q9QY11;Q9JMK0	Q3U7I0;Q9QY11;Q9JMK0	1;1;1	1;1;1	1;1;1	Beta-1,4-galactosyltransferase 5	B4galt5	tr|Q3U7I0|Q3U7I0_MOUSE Beta-1,4-galactosyltransferase 5 (Fragment) OS=Mus musculus OX=10090 GN=B4galt5 PE=2 SV=1;tr|Q9QY11|Q9QY11_MOUSE Beta-1,4-galactosyltransferase OS=Mus musculus OX=10090 GN=B4galt5 PE=2 SV=1;sp|Q9JMK0|B4GT5_MOUSE Beta-1,4-galactosyltr	3	1	1	1	0	0	0	0	1	1	0	0	0	0	1	1	0	0	0	0	1	1	3.1	3.1	3.1	30.269	260	260;388;388	4				2	0	6.542	0	0	0	0	3.1	3.1	13306000
Q3U9G9;A0A0A6YY12	Q3U9G9;A0A0A6YY12	2;1	2;1	2;1	Lamin-B receptor	Lbr	sp|Q3U9G9|LBR_MOUSE Delta(14)-sterol reductase LBR OS=Mus musculus OX=10090 GN=Lbr PE=1 SV=2;tr|A0A0A6YY12|A0A0A6YY12_MOUSE Lamin B receptor (Fragment) OS=Mus musculus OX=10090 GN=Lbr PE=1 SV=1	2	2	2	2	0	0	2	0	0	0	0	0	2	0	0	0	0	0	2	0	0	0	3.7	3.7	3.7	71.439	626	626;202	4				2	0	15.313	0	0	3.7	0	0	0	0
Q3UA32;Q3UM52;Q6PB93	Q3UA32;Q3UM52;Q6PB93	1;1;1	1;1;1	1;1;1	Polypeptide N-acetylgalactosaminyltransferase;Polypeptide N-acetylgalactosaminyltransferase 2;Polypeptide N-acetylgalactosaminyltransferase 2 soluble form	Galnt2	tr|Q3UA32|Q3UA32_MOUSE Polypeptide N-acetylgalactosaminyltransferase (Fragment) OS=Mus musculus OX=10090 GN=Galnt2 PE=2 SV=1;tr|Q3UM52|Q3UM52_MOUSE Polypeptide N-acetylgalactosaminyltransferase (Fragment) OS=Mus musculus OX=10090 GN=Galnt2 PE=2 SV=1;sp|Q6P	3	1	1	1	0	0	1	0	0	0	0	0	1	0	0	0	0	0	1	0	0	0	3.7	3.7	3.7	61.361	544	544;618;570	4				1	0	8.988	0	0	3.7	0	0	0	0
Q3UBP6;Q3UBQ4	Q3UBP6;Q3UBQ4	16;14	1;1	0;0		Actb	tr|Q3UBP6|Q3UBP6_MOUSE Actin, cytoplasmic 1 OS=Mus musculus OX=10090 GN=Actb PE=2 SV=1;tr|Q3UBQ4|Q3UBQ4_MOUSE Actin, cytoplasmic 1 OS=Mus musculus OX=10090 GN=Actb PE=2 SV=1	2	16	1	0	10	10	13	10	7	9	0	0	1	1	1	1	0	0	0	0	0	0	52	4.3	0	41.768	375	375;374	4				5	0	6.5662	31.2	29.3	39.2	29.1	22.7	32.8	28265000
Q3UER8;Q3UEM7;Q8VCM7	Q3UER8;Q3UEM7;Q8VCM7	2;2;2	2;2;2	2;2;2	Fibrinogen gamma chain	Fgg	tr|Q3UER8|Q3UER8_MOUSE Fibrinogen gamma chain OS=Mus musculus OX=10090 GN=Fgg PE=1 SV=1;tr|Q3UEM7|Q3UEM7_MOUSE Fibrinogen C-terminal domain-containing protein OS=Mus musculus OX=10090 GN=Fgg PE=1 SV=1;sp|Q8VCM7|FIBG_MOUSE Fibrinogen gamma chain OS=Mus musc	3	2	2	2	0	0	0	0	1	1	0	0	0	0	1	1	0	0	0	0	1	1	5.2	5.2	5.2	50.349	443	443;436;436	2.33		2	1		0	12.143	0	0	0	0	2.5	2.7	0
Q3UP38	Q3UP38	1	1	1	EF-hand calcium-binding domain-containing protein 4B	Cracr2a	sp|Q3UP38|EFC4B_MOUSE EF-hand calcium-binding domain-containing protein 4B OS=Mus musculus OX=10090 GN=Cracr2a PE=2 SV=2	1	1	1	1	0	0	0	0	0	1	0	0	0	0	0	1	0	0	0	0	0	1	4	4	4	82.666	726	726	1	1				1	-2	0	0	0	0	0	4	1428300
Q3URS7	Q3URS7	1	1	1		Gm10856	tr|Q3URS7|Q3URS7_MOUSE Uncharacterized protein OS=Mus musculus OX=10090 GN=Gm10856 PE=2 SV=1	1	1	1	1	0	0	0	0	0	1	0	0	0	0	0	1	0	0	0	0	0	1	11.5	11.5	11.5	14.016	122	122	4				1	1	-2	0	0	0	0	0	11.5	573330
Q3UU34;Z4YJT3;Q6ZQ58	Q3UU34;Z4YJT3;Q6ZQ58	1;1;1	1;1;1	1;1;1	La-related protein 1	Larp1	tr|Q3UU34|Q3UU34_MOUSE HTH La-type RNA-binding domain-containing protein (Fragment) OS=Mus musculus OX=10090 GN=Larp1 PE=2 SV=1;tr|Z4YJT3|Z4YJT3_MOUSE La ribonucleoprotein domain family, member 1 OS=Mus musculus OX=10090 GN=Larp1 PE=1 SV=1;sp|Q6ZQ58|LARP1_	3	1	1	1	0	0	0	0	1	0	0	0	0	0	1	0	0	0	0	0	1	0	1.3	1.3	1.3	70.618	618	618;1072;1072	4				1	0	6.5202	0	0	0	0	1.3	0	375100
Q3UV17	Q3UV17	9	1	1	Keratin, type II cytoskeletal 2 oral	Krt76	sp|Q3UV17|K22O_MOUSE Keratin, type II cytoskeletal 2 oral OS=Mus musculus OX=10090 GN=Krt76 PE=1 SV=1	1	9	1	1	6	5	6	6	7	8	1	1	1	1	1	1	1	1	1	1	1	1	9.4	1.5	1.5	62.844	594	594	2.5	4	2	2	4	0	149.91	7.4	5.9	8.9	5.7	7.7	7.7	2261400000
Q3UY18	Q3UY18	1	1	1		6430553K19Rik	tr|Q3UY18|Q3UY18_MOUSE Uncharacterized protein OS=Mus musculus OX=10090 GN=6430553K19Rik PE=2 SV=1	1	1	1	1	0	0	0	0	0	1	0	0	0	0	0	1	0	0	0	0	0	1	7.8	7.8	7.8	17.501	153	153	4				1	1	-2	0	0	0	0	0	7.8	1247900
Q3UY35;Q9EQC0	Q3UY35;Q9EQC0	3;3	3;3	3;3	Sulfotransferase;Carbohydrate sulfotransferase 1	Chst1	tr|Q3UY35|Q3UY35_MOUSE Sulfotransferase OS=Mus musculus OX=10090 GN=Chst1 PE=2 SV=1;sp|Q9EQC0|CHST1_MOUSE Carbohydrate sulfotransferase 1 OS=Mus musculus OX=10090 GN=Chst1 PE=1 SV=1	2	3	3	3	0	0	0	0	1	2	0	0	0	0	1	2	0	0	0	0	1	2	9.2	9.2	9.2	46.903	411	411;411	4				3	0	16.987	0	0	0	0	2.7	6.6	8068900
Q3UZ17;Q7TNC4	Q3UZ17;Q7TNC4	1;1	1;1	1;1	Putative RNA-binding protein Luc7-like 2	Luc7l2	tr|Q3UZ17|Q3UZ17_MOUSE RNA-binding protein Luc7-like 2 OS=Mus musculus OX=10090 GN=Luc7l2 PE=2 SV=1;sp|Q7TNC4|LC7L2_MOUSE Putative RNA-binding protein Luc7-like 2 OS=Mus musculus OX=10090 GN=Luc7l2 PE=1 SV=1	2	1	1	1	0	0	0	0	1	0	0	0	0	0	1	0	0	0	0	0	1	0	4.7	4.7	4.7	45.404	382	382;392	3			1		1	-2	0	0	0	0	4.7	0	0
Q3V0G9	Q3V0G9	1	1	1		Dnah7b	tr|Q3V0G9|Q3V0G9_MOUSE Dynein heavy chain 7, axonemal (Fragment) OS=Mus musculus OX=10090 GN=Dnah7b PE=2 SV=1	1	1	1	1	0	1	0	0	0	0	0	1	0	0	0	0	0	1	0	0	0	0	1.6	1.6	1.6	94.885	826	826	3			1		1	-2	0	1.6	0	0	0	0	0
Q3V1D2	Q3V1D2	1	1	1		Efcab14	tr|Q3V1D2|Q3V1D2_MOUSE EF-hand domain-containing protein OS=Mus musculus OX=10090 GN=Efcab14 PE=2 SV=1	1	1	1	1	0	0	0	0	0	1	0	0	0	0	0	1	0	0	0	0	0	1	3.8	3.8	3.8	58.602	529	529	4				1	1	-2	0	0	0	0	0	3.8	746110
Q3V277;Q5YB37;Q91VL9	Q3V277;Q5YB37;Q91VL9	1;1;1	1;1;1	1;1;1	Zinc finger and BTB domain-containing protein 1	Zbtb1	tr|Q3V277|Q3V277_MOUSE Zinc finger and BTB domain-containing protein 1 OS=Mus musculus OX=10090 GN=Zbtb1 PE=2 SV=1;tr|Q5YB37|Q5YB37_MOUSE Brain specific protein 2 OS=Mus musculus OX=10090 GN=Zbtb1 PE=1 SV=1;sp|Q91VL9|ZBTB1_MOUSE Zinc finger and BTB domain-	3	1	1	1	0	0	0	1	0	0	0	0	0	1	0	0	0	0	0	1	0	0	2.7	2.7	2.7	81.893	713	713;713;713	1	1				1	-2	0	0	0	2.7	0	0	6115900
Q9R0T7;Q9QUK9;Q3V2E0	Q9R0T7;Q9QUK9;Q3V2E0	1;1;1	1;1;1	1;1;1		Try4;Try5	sp|Q9R0T7|TRY4_MOUSE Trypsin-4 OS=Mus musculus OX=10090 GN=Try4 PE=1 SV=1;sp|Q9QUK9|TRY5_MOUSE Trypsin-5 OS=Mus musculus OX=10090 GN=Try5 PE=1 SV=1;tr|Q3V2E0|Q3V2E0_MOUSE Peptidase S1 domain-containing protein OS=Mus musculus OX=10090 GN=Try5 PE=2 SV=1	3	1	1	1	0	0	0	1	1	1	0	0	0	1	1	1	0	0	0	1	1	1	8.1	8.1	8.1	26.274	246	246;246;255	2.75	3	1	4	4	0	9.3134	0	0	0	8.1	8.1	8.1	1277500000
Q3V3K8	Q3V3K8	1	1	1		Gm13629	tr|Q3V3K8|Q3V3K8_MOUSE Uncharacterized protein OS=Mus musculus OX=10090 GN=Gm13629 PE=2 SV=1	1	1	1	1	0	0	0	0	0	1	0	0	0	0	0	1	0	0	0	0	0	1	8.4	8.4	8.4	10.896	95	95	1	1				1	-2	0	0	0	0	0	8.4	6014400
Q45KJ6	Q45KJ6	1	1	1	Protein lin-28 homolog B	Lin28b	sp|Q45KJ6|LN28B_MOUSE Protein lin-28 homolog B OS=Mus musculus OX=10090 GN=Lin28b PE=1 SV=2	1	1	1	1	0	0	0	1	0	0	0	0	0	1	0	0	0	0	0	1	0	0	5.7	5.7	5.7	26.902	247	247	4				1	1	-2	0	0	0	5.7	0	0	1983700
Q4KMM3	Q4KMM3	1	1	1	Oxidation resistance protein 1	Oxr1	sp|Q4KMM3|OXR1_MOUSE Oxidation resistance protein 1 OS=Mus musculus OX=10090 GN=Oxr1 PE=1 SV=3	1	1	1	1	0	0	0	1	0	0	0	0	0	1	0	0	0	0	0	1	0	0	1.3	1.3	1.3	95.911	866	866	4				1	1	-2	0	0	0	1.3	0	0	298290
Q4L0E7;Q678L1	Q4L0E7;Q678L1	6;6	1;1	1;1		Krt77	tr|Q4L0E7|Q4L0E7_MOUSE Type II cytokeratin Kb39 (Fragment) OS=Mus musculus OX=10090 GN=Krt77 PE=2 SV=1;tr|Q678L1|Q678L1_MOUSE Keratin 1b (Fragment) OS=Mus musculus OX=10090 GN=Krt77 PE=2 SV=1	2	6	1	1	4	3	5	3	2	3	0	0	1	0	0	1	0	0	1	0	0	1	14.9	5	5	25.801	222	222;224	2		2			0	230.51	4.5	4.5	9.5	9.9	4.5	9.5	1524700
Q53WR6;Q61543;F8WHM5;F6RSH1;E9PWD8;Q8BQH1;Q3TMG0	Q53WR6;Q61543;F8WHM5	29;29;28;13;5;2;1	29;29;28;13;5;2;1	29;29;28;13;5;2;1	Golgi apparatus protein 1	Glg1	tr|Q53WR6|Q53WR6_MOUSE Golgi apparatus protein 1 OS=Mus musculus OX=10090 GN=Glg1 PE=1 SV=1;sp|Q61543|GSLG1_MOUSE Golgi apparatus protein 1 OS=Mus musculus OX=10090 GN=Glg1 PE=1 SV=1;tr|F8WHM5|F8WHM5_MOUSE Golgi apparatus protein 1 (Fragment) OS=Mus muscul	7	29	29	29	0	11	22	0	4	17	0	11	22	0	4	17	0	11	22	0	4	17	29.3	29.3	29.3	133.73	1175	1175;1175;1163;591;302;180;81	1.63	26	45			0	323.31	0	9.7	20.7	0	3.1	19.3	143230000
Q58E59;Q9D554	Q58E59;Q9D554	1;1	1;1	1;1	Splicing factor 3A subunit 3	Sf3a3	tr|Q58E59|Q58E59_MOUSE Splicing factor 3a, subunit 3 OS=Mus musculus OX=10090 GN=Sf3a3 PE=1 SV=1;sp|Q9D554|SF3A3_MOUSE Splicing factor 3A subunit 3 OS=Mus musculus OX=10090 GN=Sf3a3 PE=1 SV=2	2	1	1	1	0	0	0	0	1	0	0	0	0	0	1	0	0	0	0	0	1	0	1.8	1.8	1.8	58.841	501	501;501	4				1	1	-2	0	0	0	0	1.8	0	344700
Q5F2E7	Q5F2E7	1	1	1	Nuclear fragile X mental retardation-interacting protein 2	Nufip2	sp|Q5F2E7|NUFP2_MOUSE FMR1-interacting protein NUFIP2 OS=Mus musculus OX=10090 GN=Nufip2 PE=1 SV=1	1	1	1	1	1	0	0	0	0	0	1	0	0	0	0	0	1	0	0	0	0	0	1.7	1.7	1.7	75.656	692	692	4				1	1	-2	1.7	0	0	0	0	0	0
Q5SFM8	Q5SFM8	2	2	2	RNA-binding protein 27	Rbm27	sp|Q5SFM8|RBM27_MOUSE RNA-binding protein 27 OS=Mus musculus OX=10090 GN=Rbm27 PE=1 SV=3	1	2	2	2	1	1	2	0	0	0	1	1	2	0	0	0	1	1	2	0	0	0	2.1	2.1	2.1	118.55	1060	1060	3.25		1	1	2	0	12.535	0.9	0.9	2.1	0	0	0	1269100
Q5SXR6;Q80U89;Q68FD5;Q3UPJ3;Q3TYQ2;Q3U0H2;Q3TAN1;Q8K2I5;F6Z1R4;Q3TJ98	Q5SXR6;Q80U89;Q68FD5;Q3UPJ3	11;11;11;6;4;4;3;2;1;1	11;11;11;6;4;4;3;2;1;1	11;11;11;6;4;4;3;2;1;1	Clathrin heavy chain;Clathrin heavy chain 1	Cltc;mKIAA0034	tr|Q5SXR6|Q5SXR6_MOUSE Clathrin heavy chain OS=Mus musculus OX=10090 GN=Cltc PE=1 SV=1;tr|Q80U89|Q80U89_MOUSE MKIAA0034 protein (Fragment) OS=Mus musculus OX=10090 GN=mKIAA0034 PE=3 SV=2;sp|Q68FD5|CLH1_MOUSE Clathrin heavy chain 1 OS=Mus musculus OX=10090	10	11	11	11	1	1	9	0	0	2	1	1	9	0	0	2	1	1	9	0	0	2	8.7	8.7	8.7	191.98	1679	1679;1684;1675;983;505;521;388;504;216;306	1.85	2	11			0	67.651	0.4	0.7	7.6	0	0	1.8	3719000
Q7TSI6;Q60992	Q7TSI6;Q60992	1;1	1;1	1;1	Guanine nucleotide exchange factor VAV2	Vav2	tr|Q7TSI6|Q7TSI6_MOUSE VAV2 OS=Mus musculus OX=10090 GN=Vav2 PE=1 SV=1;sp|Q60992|VAV2_MOUSE Guanine nucleotide exchange factor VAV2 OS=Mus musculus OX=10090 GN=Vav2 PE=1 SV=1	2	1	1	1	0	0	0	0	0	1	0	0	0	0	0	1	0	0	0	0	0	1	1.9	1.9	1.9	94.257	829	829;868	4				1	1	-2	0	0	0	0	0	1.9	1791500
Q64685;Q8BM62;Q9JJM6	Q64685	8;3;2	8;3;2	8;3;2	Beta-galactoside alpha-2,6-sialyltransferase 1	St6gal1	sp|Q64685|SIAT1_MOUSE Beta-galactoside alpha-2,6-sialyltransferase 1 OS=Mus musculus OX=10090 GN=St6gal1 PE=1 SV=2	3	8	8	8	0	0	1	0	1	6	0	0	1	0	1	6	0	0	1	0	1	6	22.1	22.1	22.1	46.585	403	403;123;124	4				9	0	135.42	0	0	2.7	0	1.7	20.3	64448000
Q66L41	Q66L41	1	1	1		Fbxo28	tr|Q66L41|Q66L41_MOUSE Fbxo28 protein OS=Mus musculus OX=10090 GN=Fbxo28 PE=2 SV=1	1	1	1	1	0	0	0	0	0	1	0	0	0	0	0	1	0	0	0	0	0	1	5.5	5.5	5.5	18.412	163	163	3			1		1	-2	0	0	0	0	0	5.5	0
Q6NSU3;Q7TNU1	Q6NSU3;Q7TNU1	2;1	2;1	2;1	Glycosyltransferase 8 domain-containing protein 1	Glt8d1	sp|Q6NSU3|GL8D1_MOUSE Glycosyltransferase 8 domain-containing protein 1 OS=Mus musculus OX=10090 GN=Glt8d1 PE=1 SV=1;tr|Q7TNU1|Q7TNU1_MOUSE Glt8d1 protein OS=Mus musculus OX=10090 GN=Glt8d1 PE=2 SV=1	2	2	2	2	0	0	0	0	0	2	0	0	0	0	0	2	0	0	0	0	0	2	8.6	8.6	8.6	41.99	371	371;180	4				3	0	11.63	0	0	0	0	0	8.6	9890800
Q6P264;Q7TQJ3;Q9ER35	Q6P264;Q7TQJ3;Q9ER35	1;1;1	1;1;1	1;1;1	Fructosamine-3-kinase	Fn3k	tr|Q6P264|Q6P264_MOUSE protein-ribulosamine 3-kinase OS=Mus musculus OX=10090 GN=Fn3k PE=1 SV=1;tr|Q7TQJ3|Q7TQJ3_MOUSE protein-ribulosamine 3-kinase OS=Mus musculus OX=10090 GN=Fn3k PE=1 SV=1;sp|Q9ER35|FN3K_MOUSE Fructosamine-3-kinase OS=Mus musculus OX=10	3	1	1	1	0	0	1	0	0	1	0	0	1	0	0	1	0	0	1	0	0	1	10.8	10.8	10.8	18.982	176	176;208;309	2	2			1	0	6.7577	0	0	10.8	0	0	10.8	32272000
Q8BXE4;Q6VB43;Q8BKB4;Q80WK4;Q8VC16	Q8BXE4;Q6VB43;Q8BKB4;Q80WK4;Q8VC16	1;1;1;1;1	1;1;1;1;1	1;1;1;1;1	Leucine-rich repeat-containing protein 14	Lrrc14	tr|Q8BXE4|Q8BXE4_MOUSE Uncharacterized protein OS=Mus musculus OX=10090 GN=Lrrc14 PE=2 SV=1;tr|Q6VB43|Q6VB43_MOUSE Leucine-rich repeat-containing protein 14 isoform c OS=Mus musculus OX=10090 GN=Lrrc14 PE=2 SV=1;tr|Q8BKB4|Q8BKB4_MOUSE Uncharacterized prote	5	1	1	1	0	0	0	0	1	1	0	0	0	0	1	1	0	0	0	0	1	1	5.6	5.6	5.6	23.569	214	214;215;400;401;493	4				2	0	6.512	0	0	0	0	5.6	5.6	22820000
Q6ZQJ9;Q8C156	Q6ZQJ9;Q8C156	1;1	1;1	1;1	Condensin complex subunit 2	Ncaph	tr|Q6ZQJ9|Q6ZQJ9_MOUSE Condensin complex subunit 2 (Fragment) OS=Mus musculus OX=10090 GN=Ncaph PE=2 SV=1;sp|Q8C156|CND2_MOUSE Condensin complex subunit 2 OS=Mus musculus OX=10090 GN=Ncaph PE=1 SV=1	2	1	1	1	0	0	0	0	0	1	0	0	0	0	0	1	0	0	0	0	0	1	1.6	1.6	1.6	68.745	611	611;731	3			1		1	-2	0	0	0	0	0	1.6	6803100
Q8C2E1;Q7TMX2;Q76MZ3;G3UXQ1;H3BJ83;H3BIV7;H3BLQ0;Q3TTF6;H3BKU1;Q8BIX1;G3UWS4;Q7TNP2	Q8C2E1;Q7TMX2;Q76MZ3;G3UXQ1;H3BJ83;H3BIV7;H3BLQ0;Q3TTF6;H3BKU1;Q8BIX1;G3UWS4;Q7TNP2	2;2;2;1;1;1;1;1;1;1;1;1	2;2;2;1;1;1;1;1;1;1;1;1	2;2;2;1;1;1;1;1;1;1;1;1	Serine/threonine-protein phosphatase 2A 65 kDa regulatory subunit A alpha isoform;Serine/threonine-protein phosphatase 2A 65 kDa regulatory subunit A beta isoform	Ppp2r1a;Ppp2r1b	tr|Q8C2E1|Q8C2E1_MOUSE Protein phosphatase 2 scaffold subunit Aalpha OS=Mus musculus OX=10090 GN=Ppp2r1a PE=2 SV=1;tr|Q7TMX2|Q7TMX2_MOUSE Protein phosphatase 2 (Formerly 2A), regulatory subunit A (PR 65), alpha isoform OS=Mus musculus OX=10090 GN=Ppp2r1a P	12	2	2	2	0	0	1	2	1	2	0	0	1	2	1	2	0	0	1	2	1	2	2.9	2.9	2.9	65.209	589	589;589;589;88;135;474;556;658;667;694;694;601	4				7	0	174.73	0	0	1.7	2.9	1.7	2.9	37428000
Q7M754;Q792Z1	Q7M754;Q792Z1	2;2	2;2	2;2		Gm5409;Try10	tr|Q7M754|Q7M754_MOUSE Try10-like trypsinogen OS=Mus musculus OX=10090 GN=Gm5409 PE=2 SV=1;tr|Q792Z1|Q792Z1_MOUSE Trypsin 10 OS=Mus musculus OX=10090 GN=Try10 PE=1 SV=1	2	2	2	2	0	0	1	0	1	2	0	0	1	0	1	2	0	0	1	0	1	2	8.1	8.1	8.1	26.531	246	246;246	2.67	2	1		3	0	31.993	0	0	8.1	0	8.1	8.1	45132000
Q7TQ05	Q7TQ05	1	1	1			tr|Q7TQ05|Q7TQ05_MOUSE 4-chlorobenzoate--CoA ligase (Fragment) OS=Mus musculus OX=10090 PE=2 SV=1	1	1	1	1	1	0	0	0	0	0	1	0	0	0	0	0	1	0	0	0	0	0	2.9	2.9	2.9	52.411	475	475	4				1	1	-2	2.9	0	0	0	0	0	0
Q80ZI9;Q3TE06;Q9DC08;Q9DBM8;Q3TNK2;Q3TJY2;Q3U136;O88342	Q80ZI9;Q3TE06;Q9DC08;Q9DBM8;Q3TNK2;Q3TJY2;Q3U136;O88342	2;1;1;1;1;1;1;1	2;1;1;1;1;1;1;1	2;1;1;1;1;1;1;1	WD repeat-containing protein 1	Wdr1	tr|Q80ZI9|Q80ZI9_MOUSE WD repeat domain 1 (Fragment) OS=Mus musculus OX=10090 GN=Wdr1 PE=2 SV=1;tr|Q3TE06|Q3TE06_MOUSE Uncharacterized protein (Fragment) OS=Mus musculus OX=10090 GN=Wdr1 PE=2 SV=1;tr|Q9DC08|Q9DC08_MOUSE Uncharacterized protein OS=Mus muscu	8	2	2	2	0	0	2	0	0	0	0	0	2	0	0	0	0	0	2	0	0	0	2.6	2.6	2.6	72.113	658	658;580;606;606;606;606;639;606	4				2	0	11.099	0	0	2.6	0	0	0	0
Q8BFZ3	Q8BFZ3	6	1	1	Beta-actin-like protein 2	Actbl2	sp|Q8BFZ3|ACTBL_MOUSE Beta-actin-like protein 2 OS=Mus musculus OX=10090 GN=Actbl2 PE=1 SV=1	1	6	1	1	4	3	4	2	1	2	1	1	1	1	0	0	1	1	1	1	0	0	23.9	4.8	4.8	42.004	376	376	4				8	0	7.4883	13.8	12	14.1	9	4.3	12.2	70564000
Q8BG80	Q8BG80	1	1	1	F-box only protein 46	Fbxo46	sp|Q8BG80|FBX46_MOUSE F-box only protein 46 OS=Mus musculus OX=10090 GN=Fbxo46 PE=2 SV=1	1	1	1	1	1	0	0	0	0	0	1	0	0	0	0	0	1	0	0	0	0	0	2.5	2.5	2.5	65.293	603	603	4				1	1	-2	2.5	0	0	0	0	0	1492100
Q8BGC6;Q8BQ56	Q8BGC6;Q8BQ56	1;1	1;1	1;1		Phtf1os	tr|Q8BGC6|Q8BGC6_MOUSE Uncharacterized protein OS=Mus musculus OX=10090 GN=Phtf1os PE=2 SV=1;tr|Q8BQ56|Q8BQ56_MOUSE Uncharacterized protein OS=Mus musculus OX=10090 GN=Phtf1os PE=2 SV=1	2	1	1	1	0	0	1	1	1	1	0	0	1	1	1	1	0	0	1	1	1	1	6.8	6.8	6.8	11.599	103	103;118	3.2		2		3	0	6.2676	0	0	6.8	6.8	6.8	6.8	52164000
Q8BGN5	Q8BGN5	1	1	1	NIPA-like protein 3	Nipal3	sp|Q8BGN5|NPAL3_MOUSE NIPA-like protein 3 OS=Mus musculus OX=10090 GN=Nipal3 PE=2 SV=1	1	1	1	1	1	1	0	0	0	0	1	1	0	0	0	0	1	1	0	0	0	0	5.4	5.4	5.4	44.807	410	410	3.67			1	2	1	-2	5.4	5.4	0	0	0	0	0
Q8BGV5	Q8BGV5	1	1	1		Zfp128	sp|Q8BGV5|ZNF8_MOUSE Zinc finger protein 8 OS=Mus musculus OX=10090 GN=Znf8 PE=1 SV=1	1	1	1	1	0	0	0	0	0	1	0	0	0	0	0	1	0	0	0	0	0	1	2.6	2.6	2.6	64.736	572	572	2		1			1	-2	0	0	0	0	0	2.6	0
Q8BIE0	Q8BIE0	1	1	1		Zdhhc17	tr|Q8BIE0|Q8BIE0_MOUSE Uncharacterized protein OS=Mus musculus OX=10090 GN=Zdhhc17 PE=2 SV=1	1	1	1	1	0	0	0	0	0	1	0	0	0	0	0	1	0	0	0	0	0	1	9.3	9.3	9.3	16.005	140	140	4				1	1	-2	0	0	0	0	0	9.3	1182000
Q8BJ34	Q8BJ34	1	1	1	Meiosis arrest female protein 1	Marf1	sp|Q8BJ34|MARF1_MOUSE Meiosis regulator and mRNA stability factor 1 OS=Mus musculus OX=10090 GN=Marf1 PE=1 SV=3	1	1	1	1	0	0	0	0	1	0	0	0	0	0	1	0	0	0	0	0	1	0	0.4	0.4	0.4	192.06	1730	1730	4				1	0	6.2183	0	0	0	0	0.4	0	94999000
Q8BZT2	Q8BZT2	1	1	1	Putative E3 ubiquitin-protein ligase SH3RF2	Sh3rf2	sp|Q8BZT2|SH3R2_MOUSE E3 ubiquitin-protein ligase SH3RF2 OS=Mus musculus OX=10090 GN=Sh3rf2 PE=1 SV=2	1	1	1	1	1	0	0	0	0	0	1	0	0	0	0	0	1	0	0	0	0	0	2.7	2.7	2.7	80.066	735	735	1	1				0	6.4284	2.7	0	0	0	0	0	0
Q8CBH4	Q8CBH4	1	1	1		A830010M20Rik	tr|Q8CBH4|Q8CBH4_MOUSE BTB/POZ domain-containing protein OS=Mus musculus OX=10090 GN=Btbd8 PE=2 SV=1	1	1	1	1	0	0	0	0	1	0	0	0	0	0	1	0	0	0	0	0	1	0	8.1	8.1	8.1	16.485	148	148	4				1	1	-2	0	0	0	0	8.1	0	3792500
Q8CGC6	Q8CGC6	1	1	1	RNA-binding protein 28	Rbm28	sp|Q8CGC6|RBM28_MOUSE RNA-binding protein 28 OS=Mus musculus OX=10090 GN=Rbm28 PE=1 SV=4	1	1	1	1	1	0	0	0	0	1	1	0	0	0	0	1	1	0	0	0	0	1	1.1	1.1	1.1	84.213	750	750	4				2	0	27.711	1.1	0	0	0	0	1.1	35194000
Q8K203	Q8K203	1	1	1	Endonuclease 8-like 3	Neil3	sp|Q8K203|NEIL3_MOUSE Endonuclease 8-like 3 OS=Mus musculus OX=10090 GN=Neil3 PE=1 SV=1	1	1	1	1	0	0	0	1	0	0	0	0	0	1	0	0	0	0	0	1	0	0	1.7	1.7	1.7	67.416	606	606	4				1	0	6.2328	0	0	0	1.7	0	0	1880400
Q8K368	Q8K368	1	1	1	Fanconi anemia group I protein homolog	Fanci	sp|Q8K368|FANCI_MOUSE Fanconi anemia group I protein homolog OS=Mus musculus OX=10090 GN=Fanci PE=1 SV=2	1	1	1	1	0	0	0	0	0	1	0	0	0	0	0	1	0	0	0	0	0	1	0.8	0.8	0.8	149.32	1330	1330	1	1				1	-2	0	0	0	0	0	0.8	4551200
Q8K411	Q8K411	1	1	1	Presequence protease, mitochondrial	Pitrm1	sp|Q8K411|PREP_MOUSE Presequence protease, mitochondrial OS=Mus musculus OX=10090 GN=Pitrm1 PE=1 SV=1	1	1	1	1	0	0	0	0	0	1	0	0	0	0	0	1	0	0	0	0	0	1	1.1	1.1	1.1	117.37	1036	1036	1	1				0	8.3819	0	0	0	0	0	1.1	0
Q8QZY1	Q8QZY1	1	1	1	Eukaryotic translation initiation factor 3 subunit L	Eif3l	sp|Q8QZY1|EIF3L_MOUSE Eukaryotic translation initiation factor 3 subunit L OS=Mus musculus OX=10090 GN=Eif3l PE=1 SV=1	1	1	1	1	0	0	0	0	1	1	0	0	0	0	1	1	0	0	0	0	1	1	2.3	2.3	2.3	66.612	564	564	4				2	0	65.843	0	0	0	0	2.3	2.3	5146600
Q8VCK0	Q8VCK0	1	1	1		Rapgef6	tr|Q8VCK0|Q8VCK0_MOUSE Rapgef6 protein (Fragment) OS=Mus musculus OX=10090 GN=Rapgef6 PE=2 SV=1	1	1	1	1	0	0	0	0	1	0	0	0	0	0	1	0	0	0	0	0	1	0	3	3	3	57.244	528	528	4				1	1	-2	0	0	0	0	3	0	233570
Q8VDD5;Q3UFT0;Q811J9;Q99JJ3;Q7TQJ6;Q8BIE2;Q5SV64;Q61879;Q3UH59;Q80T68;Q14B05;A2VCK0;A0A2R8VKI5;Q8BIM8;Q8BLI1;A0A2R8W6V7;F2Z494;Q8BWI3;Q8BLI3;O89055;Q4KMN4;Q8BXF2	Q8VDD5;Q3UFT0	81;51;37;34;23;9;7;7;7;6;5;5;5;5;5;5;4;4;4;3;3;2	81;51;37;34;23;9;7;7;7;6;5;5;5;5;5;5;4;4;4;3;3;2	74;48;35;32;23;8;3;3;3;2;5;5;5;5;3;5;4;2;2;3;1;1	Myosin-9	Myh9	sp|Q8VDD5|MYH9_MOUSE Myosin-9 OS=Mus musculus OX=10090 GN=Myh9 PE=1 SV=4;tr|Q3UFT0|Q3UFT0_MOUSE Myosin tail domain-containing protein (Fragment) OS=Mus musculus OX=10090 GN=Myh9 PE=2 SV=1	22	81	81	74	10	52	68	0	0	7	10	52	68	0	0	7	10	48	62	0	0	6	42.8	42.8	40.6	226.37	1960	1960;959;575;529;378;275;2007;1976;2013;1833;235;218;211;200;998;110;120;778;885;157;1158;231	1.02	187	3			0	323.31	6.5	31.1	37.9	0	0	4.6	338450000
Q91X21	Q91X21	1	1	1	Uncharacterized protein KIAA2013	Kiaa2013	sp|Q91X21|K2013_MOUSE Uncharacterized protein KIAA2013 OS=Mus musculus OX=10090 GN=Kiaa2013 PE=1 SV=1	1	1	1	1	0	0	0	1	0	0	0	0	0	1	0	0	0	0	0	1	0	0	1.1	1.1	1.1	69.424	634	634	4				1	0	6.6253	0	0	0	1.1	0	0	12872000
Q91YA2	Q91YA2	1	1	1	Serine/threonine-protein kinase H1	Pskh1	sp|Q91YA2|KPSH1_MOUSE Serine/threonine-protein kinase H1 OS=Mus musculus OX=10090 GN=Pskh1 PE=2 SV=3	1	1	1	1	0	1	0	0	0	0	0	1	0	0	0	0	0	1	0	0	0	0	3.3	3.3	3.3	48.095	424	424	1	1				1	-2	0	3.3	0	0	0	0	348310
Q921I1;E9Q2Q7;D3YYR8	Q921I1;E9Q2Q7;D3YYR8	3;2;2	3;2;2	3;2;2	Serotransferrin	Tf;Trf	sp|Q921I1|TRFE_MOUSE Serotransferrin OS=Mus musculus OX=10090 GN=Tf PE=1 SV=1;tr|E9Q2Q7|E9Q2Q7_MOUSE Transferrin (Fragment) OS=Mus musculus OX=10090 GN=Trf PE=1 SV=1;tr|D3YYR8|D3YYR8_MOUSE Transferrin (Fragment) OS=Mus musculus OX=10090 GN=Trf PE=1 SV=1	3	3	3	3	0	0	0	3	2	2	0	0	0	3	2	2	0	0	0	3	2	2	4.9	4.9	4.9	76.723	697	697;171;237	3.13	1	3	4	7	0	48.247	0	0	0	4.9	3.3	3.2	22663000
Q99KI0	Q99KI0	2	2	2	Aconitate hydratase, mitochondrial	Aco2	sp|Q99KI0|ACON_MOUSE Aconitate hydratase, mitochondrial OS=Mus musculus OX=10090 GN=Aco2 PE=1 SV=1	1	2	2	2	1	0	0	0	1	0	1	0	0	0	1	0	1	0	0	0	1	0	5.1	5.1	5.1	85.462	780	780	3.5			1	1	0	11.21	1.2	0	0	0	4	0	477470
Q9D7Y7;Q9CPN9	Q9D7Y7;Q9CPN9	1;1	1;1	1;1		2210010C04Rik	tr|Q9D7Y7|Q9D7Y7_MOUSE Peptidase S1 domain-containing protein OS=Mus musculus OX=10090 GN=Prss3b PE=2 SV=1;tr|Q9CPN9|Q9CPN9_MOUSE RIKEN cDNA 2210010C04 gene OS=Mus musculus OX=10090 GN=Prss3b PE=1 SV=1	2	1	1	1	1	1	1	1	1	1	1	1	1	1	1	1	1	1	1	1	1	1	4.9	4.9	4.9	26.407	247	247;247	2.44	5	3	4	4	0	133	4.9	4.9	4.9	4.9	4.9	4.9	227320000
Q9CQ71	Q9CQ71	1	1	1	Replication protein A 14 kDa subunit	Rpa3	sp|Q9CQ71|RFA3_MOUSE Replication protein A 14 kDa subunit OS=Mus musculus OX=10090 GN=Rpa3 PE=1 SV=1	1	1	1	1	0	0	0	0	0	1	0	0	0	0	0	1	0	0	0	0	0	1	9.1	9.1	9.1	13.584	121	121	4				1	1	-2	0	0	0	0	0	9.1	507030
Q9CQP9	Q9CQP9	1	1	1		Wdr86	tr|Q9CQP9|Q9CQP9_MOUSE Uncharacterized protein OS=Mus musculus OX=10090 GN=Wdr86 PE=2 SV=1	1	1	1	1	0	0	0	0	1	0	0	0	0	0	1	0	0	0	0	0	1	0	14.3	14.3	14.3	11.487	105	105	4				1	1	-2	0	0	0	0	14.3	0	0
Q9CTL2	Q9CTL2	1	1	1		Lmna	tr|Q9CTL2|Q9CTL2_MOUSE LTD domain-containing protein (Fragment) OS=Mus musculus OX=10090 GN=Lmna PE=2 SV=1	1	1	1	1	0	0	0	0	0	1	0	0	0	0	0	1	0	0	0	0	0	1	14	14	14	11.946	107	107	4				1	1	-2	0	0	0	0	0	14	18791000
Q9D2G9	Q9D2G9	1	1	1	HHIP-like protein 2	Hhipl2	sp|Q9D2G9|HIPL2_MOUSE HHIP-like protein 2 OS=Mus musculus OX=10090 GN=Hhipl2 PE=2 SV=2	1	1	1	1	0	0	1	0	0	0	0	0	1	0	0	0	0	0	1	0	0	0	1.7	1.7	1.7	79.997	717	717	2		1			1	-2	0	0	1.7	0	0	0	0
Q9D4S4	Q9D4S4	1	1	1		4930564D02Rik	tr|Q9D4S4|Q9D4S4_MOUSE RIKEN cDNA 4930564D02 gene OS=Mus musculus OX=10090 GN=4930564D02Rik PE=2 SV=1	1	1	1	1	0	0	1	0	0	0	0	0	1	0	0	0	0	0	1	0	0	0	6.8	6.8	6.8	11.281	103	103	2		1			1	-2	0	0	6.8	0	0	0	0
Q9D676	Q9D676	1	1	1	C-type lectin domain family 2 member G	Clec2g	sp|Q9D676|CLC2G_MOUSE C-type lectin domain family 2 member G OS=Mus musculus OX=10090 GN=Clec2g PE=2 SV=1	1	1	1	1	0	0	0	1	0	0	0	0	0	1	0	0	0	0	0	1	0	0	6.7	6.7	6.7	30.884	269	269	2		1			1	-2	0	0	0	6.7	0	0	1134500
Q9D6F9	Q9D6F9	13	2	2	Tubulin beta-4A chain	Tubb4a	sp|Q9D6F9|TBB4A_MOUSE Tubulin beta-4A chain OS=Mus musculus OX=10090 GN=Tubb4a PE=1 SV=3	1	13	2	2	8	6	8	10	12	10	1	1	1	1	2	0	1	1	1	1	2	0	30.6	4.1	4.1	49.585	444	444	4				6	0	36.649	23.2	16.4	23.9	24.1	30.6	23.4	9284100
Q9D818	Q9D818	1	1	1	Suppressor APC domain-containing protein 2	Sapcd2	sp|Q9D818|SAPC2_MOUSE Suppressor APC domain-containing protein 2 OS=Mus musculus OX=10090 GN=Sapcd2 PE=1 SV=1	1	1	1	1	0	0	1	0	0	0	0	0	1	0	0	0	0	0	1	0	0	0	4.6	4.6	4.6	42.779	391	391	2		1			0	6.58	0	0	4.6	0	0	0	0
Q9D995	Q9D995	1	1	1	Cyclin N-terminal domain-containing protein 1	Cntd1	sp|Q9D995|CNTD1_MOUSE Cyclin N-terminal domain-containing protein 1 OS=Mus musculus OX=10090 GN=Cntd1 PE=1 SV=1	1	1	1	1	0	0	0	0	1	0	0	0	0	0	1	0	0	0	0	0	1	0	3	3	3	37.222	334	334	4				1	1	-2	0	0	0	0	3	0	499410
Q9DAC6	Q9DAC6	1	1	1		1700013G24Rik	tr|Q9DAC6|Q9DAC6_MOUSE RIKEN cDNA 1700013G24 gene OS=Mus musculus OX=10090 GN=1700013G24Rik PE=1 SV=1	1	1	1	1	0	1	0	0	1	1	0	1	0	0	1	1	0	1	0	0	1	1	2.8	2.8	2.8	31.381	286	286	4				3	1	-2	0	2.8	0	0	2.8	2.8	2013400
Q9DAP0	Q9DAP0	1	1	1	Leucine-rich repeat-containing protein 46	Lrrc46	sp|Q9DAP0|LRC46_MOUSE Leucine-rich repeat-containing protein 46 OS=Mus musculus OX=10090 GN=Lrrc46 PE=1 SV=2	1	1	1	1	0	0	0	0	0	1	0	0	0	0	0	1	0	0	0	0	0	1	3.1	3.1	3.1	36.047	323	323	4				1	1	-2	0	0	0	0	0	3.1	584240
Q9DB77	Q9DB77	1	1	1	Cytochrome b-c1 complex subunit 2, mitochondrial	Uqcrc2	sp|Q9DB77|QCR2_MOUSE Cytochrome b-c1 complex subunit 2, mitochondrial OS=Mus musculus OX=10090 GN=Uqcrc2 PE=1 SV=1	1	1	1	1	0	0	1	0	0	0	0	0	1	0	0	0	0	0	1	0	0	0	3.5	3.5	3.5	48.234	453	453	4				1	0	39.94	0	0	3.5	0	0	0	0
Q9ERD7;Q9CRT0	Q9ERD7;Q9CRT0	13;9	2;2	0;0	Tubulin beta-3 chain	Tubb3	sp|Q9ERD7|TBB3_MOUSE Tubulin beta-3 chain OS=Mus musculus OX=10090 GN=Tubb3 PE=1 SV=1;tr|Q9CRT0|Q9CRT0_MOUSE Tubulin/FtsZ 2-layer sandwich domain-containing protein (Fragment) OS=Mus musculus OX=10090 GN=Tubb3 PE=2 SV=1	2	13	2	0	7	6	6	9	11	10	0	0	0	1	1	1	0	0	0	0	0	0	28.7	5.1	0	50.418	450	450;235	4				3	0	11.38	19.1	15.8	16	19.3	25.6	23.3	3810900
Q9QZ83	Q9QZ83	14	2	2		Actg1	tr|Q9QZ83|Q9QZ83_MOUSE Gamma actin-like protein OS=Mus musculus OX=10090 GN=Actg1 PE=2 SV=1	1	14	2	2	10	9	11	8	6	9	1	1	2	1	1	1	1	1	2	1	1	1	47.1	5.6	5.6	43.6	393	393	4				14	0	250.86	34.4	32.6	34.9	28.2	22.1	32.8	24750000
Q9Z0W3	Q9Z0W3	2	2	2	Nuclear pore complex protein Nup160	Nup160	sp|Q9Z0W3|NU160_MOUSE Nuclear pore complex protein Nup160 OS=Mus musculus OX=10090 GN=Nup160 PE=1 SV=2	1	2	2	2	0	0	0	2	0	0	0	0	0	2	0	0	0	0	0	2	0	0	2.1	2.1	2.1	158.23	1402	1402	1.5	1	1			0	11.443	0	0	0	2.1	0	0	907960
Q9Z1R9	Q9Z1R9	1	1	1		Prss1	tr|Q9Z1R9|Q9Z1R9_MOUSE Protease, serine 1 (trypsin 1) OS=Mus musculus OX=10090 GN=Prss1 PE=1 SV=1	1	1	1	1	0	0	0	1	1	1	0	0	0	1	1	1	0	0	0	1	1	1	8.1	8.1	8.1	26.134	246	246	2.67	1		1	1	0	13.931	0	0	0	8.1	8.1	8.1	4485000000
Q9Z2L2	Q9Z2L2	2	2	2		Hspb1	tr|Q9Z2L2|Q9Z2L2_MOUSE Truncated hsp25 (Fragment) OS=Mus musculus OX=10090 GN=Hspb1 PE=2 SV=1	1	2	2	2	0	0	1	0	0	1	0	0	1	0	0	1	0	0	1	0	0	1	42.7	42.7	42.7	9.4115	82	82	2.33		2	1		0	12.065	0	0	19.5	0	0	23.2	3187400
Q9Z2X1;J3QMT0;J3QM80;J3QNH2;J3QMV8;J3QP45;Q8R582;Q3TNG9;Q811L7;Q8C2Q7;O35737	Q9Z2X1;J3QMT0;J3QM80	3;2;2;1;1;1;1;1;1;1;1	3;2;2;1;1;1;1;1;1;1;1	3;2;2;1;1;1;1;1;1;1;1	Heterogeneous nuclear ribonucleoprotein F;Heterogeneous nuclear ribonucleoprotein F, N-terminally processed	Hnrnpf	sp|Q9Z2X1|HNRPF_MOUSE Heterogeneous nuclear ribonucleoprotein F OS=Mus musculus OX=10090 GN=Hnrnpf PE=1 SV=3;tr|J3QMT0|J3QMT0_MOUSE Heterogeneous nuclear ribonucleoprotein F (Fragment) OS=Mus musculus OX=10090 GN=Hnrnpf PE=1 SV=8;tr|J3QM80|J3QM80_MOUSE Het	11	3	3	3	0	2	2	0	0	0	0	2	2	0	0	0	0	2	2	0	0	0	11.3	11.3	11.3	45.729	415	415;208;232;14;31;70;188;272;449;472;449	4				4	0	49.358	0	7.2	7.2	0	0	0	1247500
REV__Q6IR38;REV__Q8C310;REV__A0A0R4J197;REV__A0A1L1SUF8;REV__D3Z4M4	REV__Q6IR38;REV__Q8C310;REV__A0A0R4J197;REV__A0A1L1SUF8;REV__D3Z4M4	1;1;1;1;1	1;1;1;1;1	1;1;1;1;1			tr|Q6IR38|Q6IR38_MOUSE Robo4 protein OS=Mus musculus OX=10090 GN=Robo4 PE=1 SV=1;sp|Q8C310|ROBO4_MOUSE Roundabout homolog 4 OS=Mus musculus OX=10090 GN=Robo4 PE=1 SV=2;tr|A0A0R4J197|A0A0R4J197_MOUSE Roundabout guidance receptor 4 OS=Mus musculus OX=10090 G	5	1	1	1	1	0	0	0	0	0	1	0	0	0	0	0	1	0	0	0	0	0	0	0	0	96.674	901	901;1012;1015;1022;1064	4				1	0.0089286	6.1892	0	0	0	0	0	0	0
REV__A0A140LIX0;REV__Q924X9;REV__E9Q394;REV__A0A140LJJ5	REV__A0A140LIX0;REV__Q924X9;REV__E9Q394;REV__A0A140LJJ5	1;1;1;1	1;1;1;1	1;1;1;1			tr|A0A140LIX0|A0A140LIX0_MOUSE A kinase (PRKA) anchor protein 13 (Fragment) OS=Mus musculus OX=10090 GN=Akap13 PE=1 SV=2;tr|Q924X9|Q924X9_MOUSE Type II cAMP-dependent protein kinase anchoring protein Ht31 (Fragment) OS=Mus musculus OX=10090 GN=Akap13 PE=2	4	1	1	1	0	0	1	0	0	0	0	0	1	0	0	0	0	0	1	0	0	0	0	0	0	92.729	870	870;934;2776;2794	3			1		1	-2	0	0	0	0	0	0	164990
REV__D3YUB6	REV__D3YUB6	1	1	1			sp|D3YUB6|BTBD8_MOUSE BTB/POZ domain-containing protein 8 OS=Mus musculus OX=10090 GN=Btbd8 PE=1 SV=2	1	1	1	1	0	0	1	0	0	0	0	0	1	0	0	0	0	0	1	0	0	0	0	0	0	190.84	1751	1751	2		1			0.0044643	6.204	0	0	0	0	0	0	796580
REV__D3YYM6;REV__D3Z1S8;REV__P97461	REV__D3YYM6;REV__D3Z1S8;REV__P97461	1;1;1	1;1;1	1;1;1			tr|D3YYM6|D3YYM6_MOUSE Ribosomal protein S5 (Fragment) OS=Mus musculus OX=10090 GN=Rps5 PE=1 SV=1;tr|D3Z1S8|D3Z1S8_MOUSE Ribosomal protein S5 (Fragment) OS=Mus musculus OX=10090 GN=Rps5 PE=1 SV=1;sp|P97461|RS5_MOUSE 40S ribosomal protein S5 OS=Mus musculus	3	1	1	1	1	0	0	0	0	0	1	0	0	0	0	0	1	0	0	0	0	0	0	0	0	20.413	182	182;189;204	2		1			1	-2	0	0	0	0	0	0	2545000
REV__Q8C0S1	REV__Q8C0S1	1	1	1			sp|Q8C0S1|DI3L1_MOUSE DIS3-like exonuclease 1 OS=Mus musculus OX=10090 GN=Dis3l PE=1 SV=2	1	1	1	1	0	1	0	0	0	0	0	1	0	0	0	0	0	1	0	0	0	0	0	0	0	120.28	1053	1053	4				1	1	-2	0	0	0	0	0	0	0
[truncated: 41 more columns]
